# Supplementary material for: Growth Regulation in the Larvae of the Lepidopteran Pieris brassicae: A Field Study
Source: Insects. 2023 Feb 9;14(2):167. doi: 10.3390/insects14020167 (PMC9965483; doi:10.3390/insects14020167)
Supplement: Supplementary file 1 [file insects-14-00167-s001.zip]

Archive with 3 entries (3 files):
- Baraldi et al Supplementary/Baraldi et al Supplementary Table S1.pdf
- Baraldi et al Supplementary/Baraldi et al Supplementary Table S2.xlsx
- Baraldi et al Supplementary/Baraldi et al Supplementary Table S3.pdf
