# Supplementary material for: Growth Regulation in the Larvae of the Lepidopteran Pieris brassicae: A Field Study
Source: Insects. 2023 Feb 9;14(2):167. doi: 10.3390/insects14020167 (PMC9965483; doi:10.3390/insects14020167)
Supplement: Supplementary file 1 [file insects-14-00167-s001.zip › Baraldi et al Supplementary/Baraldi et al Supplementary Table S2.xlsx]

## Sheet: dataset Baraldi et al.
Id	individual	stage	family	Centroid Size	Log Centroid Size	Symm1	Symm2	Symm3	Symm4	Symm5	Symm6	Symm7	Symm8	Symm9	Symm10	Symm11	Symm12	Symm13	Symm14	Symm15	Symm16	Symm17	Symm18	Symm19	Symm20	Symm21	Symm22	Symm23	Symm24	Symm25	Symm26	Symm27	Symm28	Symm29	Symm30	Symm31	Symm32	Symm33	Symm34	Symm35	Symm36	Symm37	Symm38	Asym1	Asym2	Asym3	Asym4	Asym5	Asym6
i1_s1_f01_p1_d1.jpg	i1_s1_f01	s1	f01	441.866	6.09101	-0.242452	0.227099	-0.264297	0.0344673	-0.289213	-0.11738	0.242452	0.227099	0.264297	0.0344673	0.289213	-0.11738	-0.0473815	0.190075	-0.110719	0.0825286	0.0473815	0.190075	0.110719	0.0825286	0	0.227533	-0.0867282	-0.0644713	-0.0343876	-0.0712937	0.0343876	-0.0712937	0.0867282	-0.0644713	-0.189877	-0.203233	-0.0897569	-0.191558	0.0897569	-0.191558	0.189877	-0.203233	0.00116557	0.00139658	0.00142887	-0.0093797	0.00480824	-0.00434944
i1_s1_f01_p1_d2.jpg	i1_s1_f01	s1	f01	442.354	6.09211	-0.242645	0.228482	-0.26449	0.0355905	-0.288396	-0.120023	0.242645	0.228482	0.26449	0.0355905	0.288396	-0.120023	-0.0478082	0.188538	-0.110588	0.0825875	0.0478082	0.188538	0.110588	0.0825875	0	0.227921	-0.0861345	-0.0641977	-0.0338512	-0.0715116	0.0338512	-0.0715116	0.0861345	-0.0641977	-0.18916	-0.202787	-0.0911306	-0.19064	0.0911306	-0.19064	0.18916	-0.202787	0.000351142	0.00187847	0.00121718	-0.00835227	0.00525816	-0.00624297
i1_s1_f01_p2_d1.jpg	i1_s1_f01	s1	f01	446.037	6.1004	-0.240835	0.222005	-0.262215	0.0334968	-0.299339	-0.114803	0.240835	0.222005	0.262215	0.0334968	0.299339	-0.114803	-0.047163	0.188288	-0.109307	0.084595	0.047163	0.188288	0.109307	0.084595	0	0.231212	-0.0849811	-0.0637667	-0.0336179	-0.0690088	0.0336179	-0.0690088	0.0849811	-0.0637667	-0.187639	-0.203744	-0.08991	-0.192668	0.08991	-0.192668	0.187639	-0.203744	0.00192288	-0.000840736	0.00329227	-0.012453	-0.00728672	-0.00187314
i1_s1_f01_p2_d2.jpg	i1_s1_f01	s1	f01	445.749	6.09976	-0.240523	0.221877	-0.262423	0.0337075	-0.300557	-0.115232	0.240523	0.221877	0.262423	0.0337075	0.300557	-0.115232	-0.0477109	0.189102	-0.109884	0.0834167	0.0477109	0.189102	0.109884	0.0834167	0	0.229117	-0.0850377	-0.0626527	-0.0321783	-0.069381	0.0321783	-0.069381	0.0850377	-0.0626527	-0.187786	-0.203739	-0.0904763	-0.191656	0.0904763	-0.191656	0.187786	-0.203739	0.00139092	-0.00186481	0.00328202	-0.0120269	-0.00823374	-0.000983947
i1_s1_f02_p1_d1.jpg	i1_s1_f02	s1	f02	447.729	6.10419	-0.226994	0.235093	-0.246118	0.0245605	-0.279537	-0.116544	0.226994	0.235093	0.246118	0.0245605	0.279537	-0.116544	-0.0425446	0.203451	-0.102626	0.100636	0.0425446	0.203451	0.102626	0.100636	0	0.239265	-0.0833463	-0.075545	-0.0413279	-0.0685196	0.0413279	-0.0685196	0.0833463	-0.075545	-0.184011	-0.215771	-0.0838052	-0.206994	0.0838052	-0.206994	0.184011	-0.215771	-0.00400441	0.00514477	0.0102449	0.00514612	0.000165595	0.00537777
i1_s1_f02_p1_d2.jpg	i1_s1_f02	s1	f02	448.728	6.10642	-0.226061	0.235216	-0.245547	0.0236611	-0.278917	-0.116711	0.226061	0.235216	0.245547	0.0236611	0.278917	-0.116711	-0.040702	0.206624	-0.102902	0.101092	0.040702	0.206624	0.102902	0.101092	0	0.237011	-0.082281	-0.0769177	-0.0388071	-0.0682599	0.0388071	-0.0682599	0.082281	-0.0769177	-0.185586	-0.217632	-0.0821237	-0.205578	0.0821237	-0.205578	0.185586	-0.217632	-0.00363255	0.00510927	0.0095589	0.00663796	0.000200265	0.00645381
i1_s1_f02_p2_d1.jpg	i1_s1_f02	s1	f02	449.962	6.10916	-0.223906	0.232721	-0.244835	0.0246643	-0.27869	-0.11884	0.223906	0.232721	0.244835	0.0246643	0.27869	-0.11884	-0.0422551	0.207205	-0.101491	0.101883	0.0422551	0.207205	0.101491	0.101883	0	0.242248	-0.0829506	-0.0747799	-0.0411382	-0.0662789	0.0411382	-0.0662789	0.0829506	-0.0747799	-0.182555	-0.220359	-0.0828632	-0.207338	0.0828632	-0.207338	0.182555	-0.220359	-0.00216115	0.00492465	0.00664629	0.00575799	-0.000460073	0.00272106
i1_s1_f02_p2_d2.jpg	i1_s1_f02	s1	f02	448.456	6.10581	-0.224224	0.231117	-0.246137	0.0247942	-0.277636	-0.118212	0.224224	0.231117	0.246137	0.0247942	0.277636	-0.118212	-0.0428821	0.207475	-0.102331	0.102814	0.0428821	0.207475	0.102331	0.102814	0	0.24264	-0.0817718	-0.0754128	-0.0412778	-0.0668972	0.0412778	-0.0668972	0.0817718	-0.0754128	-0.182786	-0.219566	-0.0845578	-0.207434	0.0845578	-0.207434	0.182786	-0.219566	-0.00152832	0.00336323	0.00704878	0.00573703	0.000194807	0.00362092
i1_s1_f03_p1_d1.jpg	i1_s1_f03	s1	f03	465.747	6.14364	-0.229009	0.22733	-0.245928	0.0356926	-0.286985	-0.119397	0.229009	0.22733	0.245928	0.0356926	0.286985	-0.119397	-0.0454913	0.203634	-0.106432	0.0940024	0.0454913	0.203634	0.106432	0.0940024	0	0.232901	-0.0864375	-0.0631004	-0.0377322	-0.0668411	0.0377322	-0.0668411	0.0864375	-0.0631004	-0.179126	-0.224272	-0.0832258	-0.203499	0.0832258	-0.203499	0.179126	-0.224272	-0.00123456	0.00263959	-0.00546223	-2.99256e-07	0.000493143	0.00117242
i1_s1_f03_p1_d2.jpg	i1_s1_f03	s1	f03	465.918	6.14401	-0.226582	0.227883	-0.246792	0.035855	-0.285959	-0.1206	0.226582	0.227883	0.246792	0.035855	0.285959	-0.1206	-0.0454729	0.203272	-0.106878	0.0941468	0.0454729	0.203272	0.106878	0.0941468	0	0.232549	-0.08641	-0.0629179	-0.0372354	-0.0666423	0.0372354	-0.0666423	0.08641	-0.0629179	-0.1824	-0.224015	-0.0832124	-0.203256	0.0832124	-0.203256	0.1824	-0.224015	-0.00297223	0.00215878	-0.00613586	-2.75821e-05	0.000488466	0.00171843
i1_s1_f03_p2_d1.jpg	i1_s1_f03	s1	f03	467.164	6.14668	-0.227442	0.227381	-0.2462	0.0358342	-0.286198	-0.11976	0.227442	0.227381	0.2462	0.0358342	0.286198	-0.11976	-0.0458861	0.201006	-0.104732	0.0949485	0.0458861	0.201006	0.104732	0.0949485	0	0.23673	-0.0856994	-0.0640167	-0.0375742	-0.066356	0.0375742	-0.066356	0.0856994	-0.0640167	-0.18327	-0.222871	-0.0834787	-0.20453	0.0834787	-0.20453	0.18327	-0.222871	-0.00334125	0.00261857	-0.00579662	0.00128215	-0.00105974	0.002296
i1_s1_f03_p2_d2.jpg	i1_s1_f03	s1	f03	466.815	6.14593	-0.226213	0.22622	-0.246887	0.0359204	-0.286905	-0.120289	0.226213	0.22622	0.246887	0.0359204	0.286905	-0.120289	-0.0468528	0.201685	-0.105754	0.0950761	0.0468528	0.201685	0.105754	0.0950761	0	0.236988	-0.0852774	-0.0631146	-0.0361962	-0.0663699	0.0361962	-0.0663699	0.0852774	-0.0631146	-0.182923	-0.222989	-0.0830569	-0.204633	0.0830569	-0.204633	0.182923	-0.222989	-0.00292036	0.00210635	-0.00534528	0.00212711	-0.0014801	0.00266048
i1_s1_f05_p1_d1.jpg	i1_s1_f05	s1	f05	434.714	6.07469	-0.220821	0.235645	-0.244942	0.0261942	-0.289929	-0.114461	0.220821	0.235645	0.244942	0.0261942	0.289929	-0.114461	-0.0466354	0.197484	-0.111526	0.089698	0.0466354	0.197484	0.111526	0.089698	0	0.236044	-0.0856655	-0.0627347	-0.0339536	-0.0586239	0.0339536	-0.0586239	0.0856655	-0.0627347	-0.186012	-0.224257	-0.0837112	-0.206968	0.0837112	-0.206968	0.186012	-0.224257	-0.00309462	-0.00119987	0.0087561	0.00357814	-0.000252616	-0.00247248
i1_s1_f05_p1_d2.jpg	i1_s1_f05	s1	f05	435.553	6.07662	-0.220389	0.236335	-0.243957	0.0263026	-0.289844	-0.114571	0.220389	0.236335	0.243957	0.0263026	0.289844	-0.114571	-0.0470457	0.196253	-0.111808	0.0906895	0.0470457	0.196253	0.111808	0.0906895	0	0.237737	-0.0864944	-0.0629525	-0.0343783	-0.0593577	0.0343783	-0.0593577	0.0864944	-0.0629525	-0.18514	-0.22516	-0.0835444	-0.206407	0.0835444	-0.206407	0.18514	-0.22516	-0.00285809	-0.00229121	0.00854697	0.00346609	-0.000392406	-0.00107948
i1_s1_f05_p2_d1.jpg	i1_s1_f05	s1	f05	433.911	6.07284	-0.220684	0.236048	-0.2455	0.0250283	-0.290407	-0.117172	0.220684	0.236048	0.2455	0.0250283	0.290407	-0.117172	-0.0458023	0.194951	-0.111244	0.091402	0.0458023	0.194951	0.111244	0.091402	0	0.238571	-0.0852509	-0.0617766	-0.0334786	-0.0566542	0.0334786	-0.0566542	0.0852509	-0.0617766	-0.184175	-0.223823	-0.0843271	-0.207288	0.0843271	-0.207288	0.184175	-0.223823	-0.00373723	-0.00203904	0.00921035	0.00359981	-0.0020916	-0.00265886
i1_s1_f05_p2_d2.jpg	i1_s1_f05	s1	f05	433.736	6.07244	-0.221271	0.236234	-0.245086	0.0246549	-0.290519	-0.117113	0.221271	0.236234	0.245086	0.0246549	0.290519	-0.117113	-0.0458213	0.195134	-0.111791	0.0915505	0.0458213	0.195134	0.111791	0.0915505	0	0.236793	-0.085786	-0.0617021	-0.0340109	-0.0565768	0.0340109	-0.0565768	0.085786	-0.0617021	-0.184243	-0.22381	-0.0848709	-0.206769	0.0848709	-0.206769	0.184243	-0.22381	-0.00438966	-0.00218436	0.00970916	0.00295625	-0.0020221	-0.00283923
i1_s1_f06_p1_d1.jpg	i1_s1_f06	s1	f06	426.422	6.05543	-0.218072	0.233815	-0.254866	0.0352498	-0.28561	-0.123654	0.218072	0.233815	0.254866	0.0352498	0.28561	-0.123654	-0.0597659	0.185763	-0.115146	0.104077	0.0597659	0.185763	0.115146	0.104077	0	0.230616	-0.0775112	-0.06264	-0.0341659	-0.0559245	0.0341659	-0.0559245	0.0775112	-0.06264	-0.180144	-0.223311	-0.0873333	-0.208684	0.0873333	-0.208684	0.180144	-0.223311	0.00273256	-0.00406238	0.00221212	0.00109189	0.0038467	0.00862164
i1_s1_f06_p1_d2.jpg	i1_s1_f06	s1	f06	426.641	6.05594	-0.220019	0.233651	-0.255216	0.0356979	-0.285939	-0.123113	0.220019	0.233651	0.255216	0.0356979	0.285939	-0.123113	-0.0607673	0.184588	-0.115109	0.10294	0.0607673	0.184588	0.115109	0.10294	0	0.230423	-0.0779594	-0.0631827	-0.0346451	-0.0554493	0.0346451	-0.0554493	0.0779594	-0.0631827	-0.18106	-0.223238	-0.0857333	-0.207105	0.0857333	-0.207105	0.18106	-0.223238	0.00192524	-0.004871	0.00179206	0.00179778	0.0033144	0.00934696
i1_s1_f06_p2_d1.jpg	i1_s1_f06	s1	f06	429.012	6.06149	-0.218157	0.233709	-0.254805	0.0343333	-0.284458	-0.123544	0.218157	0.233709	0.254805	0.0343333	0.284458	-0.123544	-0.0606801	0.185651	-0.114496	0.10422	0.0606801	0.185651	0.114496	0.10422	0	0.232104	-0.0775766	-0.0629635	-0.0349393	-0.055753	0.0349393	-0.055753	0.0775766	-0.0629635	-0.1822	-0.22313	-0.0863066	-0.208575	0.0863066	-0.208575	0.1822	-0.22313	0.00237625	-0.00303794	0.00308167	0.00147154	0.00427601	0.00945083
i1_s1_f06_p2_d2.jpg	i1_s1_f06	s1	f06	428.459	6.0602	-0.219425	0.233808	-0.254104	0.034189	-0.284297	-0.12387	0.219425	0.233808	0.254104	0.034189	0.284297	-0.12387	-0.0612513	0.18567	-0.114638	0.103662	0.0612513	0.18567	0.114638	0.103662	0	0.23168	-0.0771625	-0.0627174	-0.0339625	-0.0555041	0.0339625	-0.0555041	0.0771625	-0.0627174	-0.18243	-0.223076	-0.0874133	-0.208	0.0874133	-0.208	0.18243	-0.223076	0.0021066	-0.00267614	0.00295151	0.00077287	0.00375044	0.00976813
i1_s1_f08_p1_d1.jpg	i1_s1_f08	s1	f08	411.337	6.01941	-0.216088	0.21319	-0.246064	0.0353425	-0.291705	-0.128644	0.216088	0.21319	0.246064	0.0353425	0.291705	-0.128644	-0.0483412	0.203236	-0.100039	0.100701	0.0483412	0.203236	0.100039	0.100701	0	0.239727	-0.0794696	-0.0570612	-0.04061	-0.0505487	0.04061	-0.0505487	0.0794696	-0.0570612	-0.188625	-0.227768	-0.104892	-0.208312	0.104892	-0.208312	0.188625	-0.227768	-0.0048423	-0.00786593	0.00429253	0.00468732	-0.00271067	-0.00317962
i1_s1_f08_p1_d2.jpg	i1_s1_f08	s1	f08	410.882	6.01831	-0.216341	0.213395	-0.246819	0.0342869	-0.291487	-0.128781	0.216341	0.213395	0.246819	0.0342869	0.291487	-0.128781	-0.0483912	0.203443	-0.100139	0.100812	0.0483912	0.203443	0.100139	0.100812	0	0.239976	-0.0785049	-0.0565774	-0.039082	-0.0500709	0.039082	-0.0500709	0.0785049	-0.0565774	-0.18776	-0.227452	-0.104466	-0.209044	0.104466	-0.209044	0.18776	-0.227452	-0.00541892	-0.00655088	0.00299952	0.00392895	-0.00317958	-0.00281101
i1_s1_f08_p2_d1.jpg	i1_s1_f08	s1	f08	413.615	6.02493	-0.216236	0.220708	-0.246867	0.036127	-0.288996	-0.128696	0.216236	0.220708	0.246867	0.036127	0.288996	-0.128696	-0.0486035	0.199919	-0.100551	0.0998758	0.0486035	0.199919	0.100551	0.0998758	0	0.237211	-0.0790622	-0.0570136	-0.0409326	-0.051168	0.0409326	-0.051168	0.0790622	-0.0570136	-0.18494	-0.228817	-0.102168	-0.20954	0.102168	-0.20954	0.18494	-0.228817	-0.00179036	-0.00821369	0.00619131	0.00423398	-0.0018929	-0.00380086
i1_s1_f08_p2_d2.jpg	i1_s1_f08	s1	f08	413.525	6.02472	-0.216301	0.219901	-0.246483	0.0356846	-0.290125	-0.128601	0.216301	0.219901	0.246483	0.0356846	0.290125	-0.128601	-0.04864	0.199631	-0.100058	0.101113	0.04864	0.199631	0.100058	0.101113	0	0.236451	-0.079064	-0.0573879	-0.0393201	-0.0499406	0.0393201	-0.0499406	0.079064	-0.0573879	-0.185491	-0.22925	-0.102234	-0.209374	0.102234	-0.209374	0.185491	-0.22925	-0.00162303	-0.00835733	0.00383008	0.00566989	-0.00258954	-0.004037
i1_s1_f09_p1_d1.jpg	i1_s1_f09	s1	f09	470.948	6.15475	-0.23438	0.220619	-0.24145	0.0329774	-0.284341	-0.121488	0.23438	0.220619	0.24145	0.0329774	0.284341	-0.121488	-0.0458547	0.208701	-0.103884	0.0915199	0.0458547	0.208701	0.103884	0.0915199	0	0.251738	-0.0822855	-0.0663043	-0.0373657	-0.0667017	0.0373657	-0.0667017	0.0822855	-0.0663043	-0.178622	-0.222003	-0.0842158	-0.203188	0.0842158	-0.203188	0.178622	-0.222003	-0.00528311	-0.00628819	-0.00202248	0.0034314	-0.00124887	0.00321501
i1_s1_f09_p1_d2.jpg	i1_s1_f09	s1	f09	470.422	6.15363	-0.235102	0.220619	-0.241244	0.0336952	-0.283265	-0.120933	0.235102	0.220619	0.241244	0.0336952	0.283265	-0.120933	-0.0454403	0.209148	-0.104925	0.0909121	0.0454403	0.209148	0.104925	0.0909121	0	0.250831	-0.0828411	-0.0661567	-0.0383285	-0.0660892	0.0383285	-0.0660892	0.0828411	-0.0661567	-0.177886	-0.22296	-0.0843146	-0.20365	0.0843146	-0.20365	0.177886	-0.22296	-0.00395134	-0.00548236	-0.00246075	0.00239001	-0.000681761	0.00401675
i1_s1_f09_p2_d1.jpg	i1_s1_f09	s1	f09	470.816	6.15447	-0.23577	0.220301	-0.241548	0.0330795	-0.283552	-0.120487	0.23577	0.220301	0.241548	0.0330795	0.283552	-0.120487	-0.0434977	0.208003	-0.104839	0.0921705	0.0434977	0.208003	0.104839	0.0921705	0	0.250659	-0.0822838	-0.0666728	-0.0378087	-0.0652328	0.0378087	-0.0652328	0.0822838	-0.0666728	-0.178207	-0.223832	-0.0851954	-0.202659	0.0851954	-0.202659	0.178207	-0.223832	-0.00458101	-0.00706378	-0.00248949	0.00213884	-0.000941799	0.00331615
i1_s1_f09_p2_d2.jpg	i1_s1_f09	s1	f09	470.136	6.15302	-0.236118	0.219831	-0.241442	0.0332742	-0.283011	-0.121439	0.236118	0.219831	0.241442	0.0332742	0.283011	-0.121439	-0.0449531	0.207965	-0.105469	0.0924436	0.0449531	0.207965	0.105469	0.0924436	0	0.250218	-0.0824049	-0.0656732	-0.0383309	-0.065167	0.0383309	-0.065167	0.0824049	-0.0656732	-0.178923	-0.223544	-0.084399	-0.2028	0.084399	-0.2028	0.178923	-0.223544	-0.0049499	-0.00679163	-0.00262729	0.00336769	-0.000781069	0.00274251
i1_s1_f10_p1_d1.jpg	i1_s1_f10	s1	f10	423.28	6.04803	-0.219164	0.238046	-0.257335	0.0513437	-0.292115	-0.115464	0.219164	0.238046	0.257335	0.0513437	0.292115	-0.115464	-0.0566461	0.178763	-0.106327	0.0886966	0.0566461	0.178763	0.106327	0.0886966	0	0.230252	-0.0817786	-0.0638532	-0.0343609	-0.0673231	0.0343609	-0.0673231	0.0817786	-0.0638532	-0.181215	-0.222129	-0.0962676	-0.203207	0.0962676	-0.203207	0.181215	-0.222129	-0.00242395	0.00219269	-0.00607337	0.000256073	0.00216982	-0.000668325
i1_s1_f10_p1_d2.jpg	i1_s1_f10	s1	f10	423.301	6.04808	-0.219131	0.237639	-0.257302	0.0514768	-0.2926	-0.11428	0.219131	0.237639	0.257302	0.0514768	0.2926	-0.11428	-0.056116	0.178354	-0.107862	0.090358	0.056116	0.178354	0.107862	0.090358	0	0.228818	-0.0817679	-0.0642179	-0.0348713	-0.0682065	0.0348713	-0.0682065	0.0817679	-0.0642179	-0.180678	-0.222485	-0.0962612	-0.203047	0.0962612	-0.203047	0.180678	-0.222485	-0.00241941	0.00126911	-0.00512902	0.000895065	0.0014969	-0.00104056
i1_s1_f10_p2_d1.jpg	i1_s1_f10	s1	f10	426.017	6.05448	-0.221351	0.237364	-0.257247	0.0513399	-0.292318	-0.113919	0.221351	0.237364	0.257247	0.0513399	0.292318	-0.113919	-0.0561885	0.176331	-0.107192	0.0899697	0.0561885	0.176331	0.107192	0.0899697	0	0.229606	-0.0807474	-0.0651828	-0.0336422	-0.0675913	0.0336422	-0.0675913	0.0807474	-0.0651828	-0.184155	-0.220976	-0.0972	-0.202137	0.0972	-0.202137	0.184155	-0.220976	-0.00334832	0.00114457	-0.00577394	-0.00113101	0.000137328	-0.00137943
i1_s1_f10_p2_d2.jpg	i1_s1_f10	s1	f10	425.553	6.05339	-0.220057	0.236391	-0.256505	0.0522008	-0.292638	-0.114261	0.220057	0.236391	0.256505	0.0522008	0.292638	-0.114261	-0.0551939	0.176821	-0.10781	0.089861	0.0551939	0.176821	0.10781	0.089861	0	0.233735	-0.0818487	-0.0654685	-0.0352114	-0.0694045	0.0352114	-0.0694045	0.0818487	-0.0654685	-0.182829	-0.220425	-0.0967951	-0.202581	0.0967951	-0.202581	0.182829	-0.220425	-0.00340641	0.00141888	-0.00452147	-0.000807377	0.000149525	-0.00100123
i1_s1_f11_p1_d1.jpg	i1_s1_f11	s1	f11	466.898	6.14611	-0.210291	0.223221	-0.247219	0.0358747	-0.283421	-0.142659	0.210291	0.223221	0.247219	0.0358747	0.283421	-0.142659	-0.0421962	0.206719	-0.103109	0.110396	0.0421962	0.206719	0.103109	0.110396	0	0.229634	-0.0849858	-0.0580429	-0.0419151	-0.0593233	0.0419151	-0.0593233	0.0849858	-0.0580429	-0.185028	-0.229223	-0.0934588	-0.20178	0.0934588	-0.20178	0.185028	-0.229223	-0.00907524	0.00710647	-0.00168948	0.00162894	0.00572492	0.00732158
i1_s1_f11_p1_d2.jpg	i1_s1_f11	s1	f11	466.513	6.14528	-0.209117	0.223857	-0.247459	0.0363236	-0.283689	-0.143767	0.209117	0.223857	0.247459	0.0363236	0.283689	-0.143767	-0.0417741	0.206391	-0.101812	0.110917	0.0417741	0.206391	0.101812	0.110917	0	0.228875	-0.0850648	-0.0581579	-0.0428797	-0.0589658	0.0428797	-0.0589658	0.0850648	-0.0581579	-0.184732	-0.229022	-0.0949421	-0.202014	0.0949421	-0.202014	0.184732	-0.229022	-0.00890225	0.00659713	-7.65784e-05	0.00111278	0.00550808	0.00726759
i1_s1_f11_p2_d1.jpg	i1_s1_f11	s1	f11	466.786	6.14587	-0.208029	0.223507	-0.249627	0.0383858	-0.284417	-0.142541	0.208029	0.223507	0.249627	0.0383858	0.284417	-0.142541	-0.0422459	0.205586	-0.101274	0.109663	0.0422459	0.205586	0.101274	0.109663	0	0.229414	-0.085003	-0.0588343	-0.041926	-0.0596604	0.041926	-0.0596604	0.085003	-0.0588343	-0.18458	-0.228662	-0.0944167	-0.202152	0.0944167	-0.202152	0.18458	-0.228662	-0.00981877	0.00547072	-0.000251913	0.00154601	0.00421338	0.00781759
i1_s1_f11_p2_d2.jpg	i1_s1_f11	s1	f11	466.184	6.14458	-0.209219	0.22211	-0.248556	0.037696	-0.284775	-0.142992	0.209219	0.22211	0.248556	0.037696	0.284775	-0.142992	-0.0413668	0.206051	-0.101871	0.110468	0.0413668	0.206051	0.101871	0.110468	0	0.230841	-0.0855808	-0.0582487	-0.0415128	-0.059536	0.0415128	-0.059536	0.0855808	-0.0582487	-0.183881	-0.228755	-0.0935996	-0.202212	0.0935996	-0.202212	0.183881	-0.228755	-0.00802367	0.00641679	0.000159688	-0.000325967	0.00416752	0.00829537
i1_s1_f12_p1_d1.jpg	i1_s1_f12	s1	f12	490.292	6.195	-0.234417	0.222552	-0.2454	0.0343067	-0.28672	-0.124766	0.234417	0.222552	0.2454	0.0343067	0.28672	-0.124766	-0.0533572	0.194356	-0.108666	0.100562	0.0533572	0.194356	0.108666	0.100562	0	0.23087	-0.0898058	-0.0529531	-0.0399821	-0.056518	0.0399821	-0.056518	0.0898058	-0.0529531	-0.181524	-0.227541	-0.0800899	-0.205432	0.0800899	-0.205432	0.181524	-0.227541	0.00488727	0.00731346	-0.00782069	-0.00360043	-0.00105738	0.00180504
i1_s1_f12_p1_d2.jpg	i1_s1_f12	s1	f12	489.819	6.19404	-0.235521	0.222324	-0.245618	0.0352227	-0.286547	-0.124886	0.235521	0.222324	0.245618	0.0352227	0.286547	-0.124886	-0.0534098	0.193676	-0.108316	0.0993176	0.0534098	0.193676	0.108316	0.0993176	0	0.232846	-0.0894367	-0.052541	-0.0395745	-0.0565724	0.0395745	-0.0565724	0.0894367	-0.052541	-0.181243	-0.228225	-0.0788279	-0.204739	0.0788279	-0.204739	0.181243	-0.228225	0.00534867	0.00693381	-0.00835102	-0.00441567	-0.00116972	0.00190893
i1_s1_f12_p2_d1.jpg	i1_s1_f12	s1	f12	487.234	6.18874	-0.235672	0.222387	-0.245651	0.0346392	-0.284836	-0.125125	0.235672	0.222387	0.245651	0.0346392	0.284836	-0.125125	-0.0533563	0.194214	-0.110832	0.0965945	0.0533563	0.194214	0.110832	0.0965945	0	0.234464	-0.0908129	-0.05162	-0.0397211	-0.0555467	0.0397211	-0.0555467	0.0908129	-0.05162	-0.182157	-0.228174	-0.0791986	-0.2046	0.0791986	-0.2046	0.182157	-0.228174	0.00401266	0.00694706	-0.00674828	-0.00331078	-0.00168263	0.00270427
i1_s1_f12_p2_d2.jpg	i1_s1_f12	s1	f12	487.889	6.19009	-0.234898	0.222198	-0.245767	0.0351675	-0.2849	-0.125281	0.234898	0.222198	0.245767	0.0351675	0.2849	-0.125281	-0.054186	0.194071	-0.110688	0.0965799	0.054186	0.194071	0.110688	0.0965799	0	0.234712	-0.0902405	-0.0523323	-0.0392128	-0.0549066	0.0392128	-0.0549066	0.0902405	-0.0523323	-0.182812	-0.228644	-0.0795388	-0.204208	0.0795388	-0.204208	0.182812	-0.228644	0.00390877	0.00675741	-0.0070497	-0.00302288	-0.00217949	0.00213372
i1_s1_f13_p1_d1.jpg	i1_s1_f13	s1	f13	461.707	6.13493	-0.220053	0.235695	-0.237421	0.0242395	-0.278817	-0.123472	0.220053	0.235695	0.237421	0.0242395	0.278817	-0.123472	-0.0463467	0.2081	-0.101883	0.106285	0.0463467	0.2081	0.101883	0.106285	0	0.246466	-0.0840267	-0.0694996	-0.0409686	-0.071754	0.0409686	-0.071754	0.0840267	-0.0694996	-0.17521	-0.223664	-0.085457	-0.209163	0.085457	-0.209163	0.17521	-0.223664	-0.000946357	-0.0150845	0.00382018	0.00259927	-0.00110534	-0.000253836
i1_s1_f13_p1_d2.jpg	i1_s1_f13	s1	f13	462.519	6.13669	-0.220594	0.236458	-0.237455	0.0253756	-0.279254	-0.12393	0.220594	0.236458	0.237455	0.0253756	0.279254	-0.12393	-0.0457835	0.207502	-0.10076	0.104926	0.0457835	0.207502	0.10076	0.104926	0	0.246279	-0.0834096	-0.0695985	-0.0408916	-0.0718467	0.0408916	-0.0718467	0.0834096	-0.0695985	-0.175365	-0.223014	-0.0862386	-0.209011	0.0862386	-0.209011	0.175365	-0.223014	-0.000788042	-0.0149624	0.0043595	0.00269624	-0.00205483	-0.000130432
i1_s1_f13_p2_d1.jpg	i1_s1_f13	s1	f13	463.347	6.13848	-0.22119	0.235771	-0.238433	0.0250742	-0.278295	-0.123042	0.22119	0.235771	0.238433	0.0250742	0.278295	-0.123042	-0.0452213	0.20732	-0.100603	0.106398	0.0452213	0.20732	0.100603	0.106398	0	0.245608	-0.0832684	-0.0696982	-0.0403595	-0.0719472	0.0403595	-0.0719472	0.0832684	-0.0696982	-0.176028	-0.224258	-0.0851436	-0.208421	0.0851436	-0.208421	0.176028	-0.224258	0.000863042	-0.0152958	0.00404257	0.00332551	9.23931e-05	-0.000356829
i1_s1_f13_p2_d2.jpg	i1_s1_f13	s1	f13	463.267	6.1383	-0.220804	0.23614	-0.238486	0.0249407	-0.278373	-0.124621	0.220804	0.23614	0.238486	0.0249407	0.278373	-0.124621	-0.0456994	0.207687	-0.100633	0.106293	0.0456994	0.207687	0.100633	0.106293	0	0.246452	-0.0828176	-0.0689296	-0.041773	-0.0725877	0.041773	-0.0725877	0.0828176	-0.0689296	-0.174188	-0.224475	-0.0851793	-0.207673	0.0851793	-0.207673	0.174188	-0.224475	0.00203172	-0.0167142	0.00379171	0.00426628	-0.00111968	-0.000828643
i1_s1_f14_p1_d1.jpg	i1_s1_f14	s1	f14	410.197	6.01664	-0.246103	0.201233	-0.262067	0.035781	-0.292652	-0.126065	0.246103	0.201233	0.262067	0.035781	0.292652	-0.126065	-0.048495	0.185983	-0.105132	0.105658	0.048495	0.185983	0.105132	0.105658	0	0.222722	-0.0828935	-0.0452595	-0.0328255	-0.0377053	0.0328255	-0.0377053	0.0828935	-0.0452595	-0.188199	-0.234026	-0.0867018	-0.19696	0.0867018	-0.19696	0.188199	-0.234026	0.00536203	-7.62511e-05	0.0106882	-0.00440161	-0.00460788	-0.00355144
i1_s1_f14_p1_d2.jpg	i1_s1_f14	s1	f14	409.791	6.01565	-0.246337	0.201306	-0.261793	0.0351591	-0.292934	-0.126292	0.246337	0.201306	0.261793	0.0351591	0.292934	-0.126292	-0.0485416	0.186052	-0.10523	0.105646	0.0485416	0.186052	0.10523	0.105646	0	0.222824	-0.081914	-0.0443514	-0.0328608	-0.0383822	0.0328608	-0.0383822	0.081914	-0.0443514	-0.188378	-0.233295	-0.0873055	-0.197255	0.0873055	-0.197255	0.188378	-0.233295	0.00558622	5.42839e-05	0.00924662	-0.00373469	-0.00456733	-0.00339978
i1_s1_f14_p2_d1.jpg	i1_s1_f14	s1	f14	411.33	6.0194	-0.245992	0.200527	-0.261886	0.0355087	-0.292398	-0.126543	0.245992	0.200527	0.261886	0.0355087	0.292398	-0.126543	-0.0462615	0.189397	-0.104395	0.105174	0.0462615	0.189397	0.104395	0.105174	0	0.223483	-0.0821513	-0.0448701	-0.0316861	-0.0378757	0.0316861	-0.0378757	0.0821513	-0.0448701	-0.185623	-0.234765	-0.0854195	-0.198293	0.0854195	-0.198293	0.185623	-0.234765	0.00601013	-0.000889374	0.0111577	-0.00528716	-0.00426203	-0.00408015
i1_s1_f14_p2_d2.jpg	i1_s1_f14	s1	f14	411.092	6.01882	-0.246104	0.201047	-0.26097	0.0354237	-0.292547	-0.126183	0.246104	0.201047	0.26097	0.0354237	0.292547	-0.126183	-0.0468158	0.189892	-0.10498	0.105109	0.0468158	0.189892	0.10498	0.105109	0	0.222415	-0.0811521	-0.0449804	-0.0332798	-0.0379953	0.0332798	-0.0379953	0.0811521	-0.0449804	-0.185201	-0.23554	-0.0854675	-0.19798	0.0854675	-0.19798	0.185201	-0.23554	0.006456	-0.00175601	0.0107856	-0.00458443	-0.00337641	-0.00395921
i1_s1_f15_p1_d1.jpg	i1_s1_f15	s1	f15	428.956	6.06135	-0.242363	0.214246	-0.248049	0.0379477	-0.29907	-0.126314	0.242363	0.214246	0.248049	0.0379477	0.29907	-0.126314	-0.0498996	0.189195	-0.104998	0.0890437	0.0498996	0.189195	0.104998	0.0890437	0	0.225758	-0.0837949	-0.0515193	-0.0294081	-0.0427654	0.0294081	-0.0427654	0.0837949	-0.0515193	-0.194129	-0.226533	-0.0884639	-0.196181	0.0884639	-0.196181	0.194129	-0.226533	-0.0038763	-0.00140982	-0.00825107	-0.00137533	0.00212753	0.00342557
i1_s1_f15_p1_d2.jpg	i1_s1_f15	s1	f15	429.378	6.06234	-0.240141	0.214401	-0.249368	0.0372239	-0.298818	-0.126905	0.240141	0.214401	0.249368	0.0372239	0.298818	-0.126905	-0.0503659	0.189365	-0.104411	0.0882869	0.0503659	0.189365	0.104411	0.0882869	0	0.226912	-0.0837251	-0.0501633	-0.0288809	-0.042426	0.0288809	-0.042426	0.0837251	-0.0501633	-0.194969	-0.22704	-0.0888973	-0.196198	0.0888973	-0.196198	0.194969	-0.22704	-0.00276124	-0.00149032	-0.00860022	-0.00144152	0.00231918	0.00231864
i1_s1_f15_p2_d1.jpg	i1_s1_f15	s1	f15	429.661	6.063	-0.242014	0.212883	-0.249215	0.0362752	-0.299661	-0.125167	0.242014	0.212883	0.249215	0.0362752	0.299661	-0.125167	-0.0488301	0.187877	-0.103876	0.0904115	0.0488301	0.187877	0.103876	0.0904115	0	0.227474	-0.0836886	-0.0505266	-0.0282983	-0.0417792	0.0282983	-0.0417792	0.0836886	-0.0505266	-0.194857	-0.228282	-0.0893385	-0.195429	0.0893385	-0.195429	0.194857	-0.228282	-0.00240498	-0.00288839	-0.00822186	-0.00137381	0.00363801	0.00158567
i1_s1_f15_p2_d2.jpg	i1_s1_f15	s1	f15	429.41	6.06241	-0.243146	0.212125	-0.249839	0.0369729	-0.299304	-0.124059	0.243146	0.212125	0.249839	0.0369729	0.299304	-0.124059	-0.0483427	0.188625	-0.102903	0.0900974	0.0483427	0.188625	0.102903	0.0900974	0	0.22772	-0.0842319	-0.0508808	-0.0288359	-0.0426359	0.0288359	-0.0426359	0.0842319	-0.0508808	-0.193944	-0.228737	-0.0878676	-0.195368	0.0878676	-0.195368	0.193944	-0.228737	-0.00235839	-0.00342054	-0.00701219	-0.00138559	0.00352655	0.00117089
i1_s1_f16_p1_d1.jpg	i1_s1_f16	s1	f16	462.659	6.13699	-0.224854	0.236959	-0.23939	0.0408708	-0.27612	-0.126011	0.224854	0.236959	0.23939	0.0408708	0.27612	-0.126011	-0.0443092	0.200625	-0.0999087	0.10493	0.0443092	0.200625	0.0999087	0.10493	0	0.233674	-0.0808276	-0.0684276	-0.0299894	-0.0706992	0.0299894	-0.0706992	0.0808276	-0.0684276	-0.182746	-0.227697	-0.0865079	-0.207387	0.0865079	-0.207387	0.182746	-0.227697	-0.00272433	-0.00132335	-0.00528074	0.00479704	0.00250737	0.000216182
i1_s1_f16_p1_d2.jpg	i1_s1_f16	s1	f16	463.12	6.13799	-0.225552	0.23564	-0.239635	0.0406975	-0.27631	-0.12554	0.225552	0.23564	0.239635	0.0406975	0.27631	-0.12554	-0.0433626	0.200734	-0.0993721	0.104649	0.0433626	0.200734	0.0993721	0.104649	0	0.235191	-0.0812108	-0.0680407	-0.0313794	-0.070784	0.0313794	-0.070784	0.0812108	-0.0680407	-0.182554	-0.228091	-0.086888	-0.206861	0.086888	-0.206861	0.182554	-0.228091	-0.00332085	-0.000606144	-0.00609668	0.00453293	0.00188725	0.000387756
i1_s1_f16_p2_d1.jpg	i1_s1_f16	s1	f16	462.719	6.13712	-0.224245	0.23697	-0.237967	0.0404538	-0.276941	-0.126159	0.224245	0.23697	0.237967	0.0404538	0.276941	-0.126159	-0.0442933	0.199779	-0.0990133	0.105118	0.0442933	0.199779	0.0990133	0.105118	0	0.238377	-0.0803908	-0.0681382	-0.0314067	-0.0709259	0.0314067	-0.0709259	0.0803908	-0.0681382	-0.181719	-0.229807	-0.0846842	-0.206479	0.0846842	-0.206479	0.181719	-0.229807	-0.00192398	-0.00200514	-0.00638833	0.00517677	0.00210079	-0.00121895
i1_s1_f16_p2_d2.jpg	i1_s1_f16	s1	f16	463.016	6.13776	-0.225505	0.236813	-0.238278	0.0404227	-0.275325	-0.125125	0.225505	0.236813	0.238278	0.0404227	0.275325	-0.125125	-0.0442617	0.200586	-0.0998858	0.10457	0.0442617	0.200586	0.0998858	0.10457	0	0.238213	-0.0808096	-0.0685614	-0.0309117	-0.0708708	0.0309117	-0.0708708	0.0808096	-0.0685614	-0.181123	-0.229648	-0.0846191	-0.207293	0.0846191	-0.207293	0.181123	-0.229648	-0.00300462	-0.00195887	-0.00560711	0.00426957	0.00191002	-0.000236387
i1_s1_f17_p1_d1.jpg	i1_s1_f17	s1	f17	441.031	6.08911	-0.232052	0.210249	-0.234191	0.0321307	-0.274427	-0.129595	0.232052	0.210249	0.234191	0.0321307	0.274427	-0.129595	-0.0638609	0.188556	-0.0951581	0.13355	0.0638609	0.188556	0.0951581	0.13355	0	0.239478	-0.0871064	-0.0593148	-0.0448202	-0.0581035	0.0448202	-0.0581035	0.0871064	-0.0593148	-0.2063	-0.22877	-0.0936127	-0.208442	0.0936127	-0.208442	0.2063	-0.22877	-0.00908266	0.0107259	-0.000261045	0.00780396	0.0012213	0.00877627
i1_s1_f17_p1_d2.jpg	i1_s1_f17	s1	f17	441.496	6.09017	-0.231802	0.210439	-0.234433	0.0314835	-0.274623	-0.129603	0.231802	0.210439	0.234433	0.0314835	0.274623	-0.129603	-0.0647791	0.187768	-0.0961196	0.134289	0.0647791	0.187768	0.0961196	0.134289	0	0.238629	-0.0865201	-0.0589234	-0.0452592	-0.0581974	0.0452592	-0.0581974	0.0865201	-0.0589234	-0.207051	-0.227704	-0.0939966	-0.208866	0.0939966	-0.208866	0.207051	-0.227704	-0.00829927	0.00944055	0.000474906	0.00848266	0.00148136	0.00908539
i1_s1_f17_p2_d1.jpg	i1_s1_f17	s1	f17	441.972	6.09125	-0.232028	0.209366	-0.234177	0.032532	-0.274814	-0.128885	0.232028	0.209366	0.234177	0.032532	0.274814	-0.128885	-0.0657035	0.186731	-0.0956164	0.133783	0.0657035	0.186731	0.0956164	0.133783	0	0.243355	-0.0873977	-0.0607235	-0.0447186	-0.0580432	0.0447186	-0.0580432	0.0873977	-0.0607235	-0.20683	-0.227383	-0.0924252	-0.209055	0.0924252	-0.209055	0.20683	-0.227383	-0.00557804	0.0100777	0.000258651	0.00814927	0.0013024	0.00837764
i1_s1_f17_p2_d2.jpg	i1_s1_f17	s1	f17	441.777	6.0908	-0.232099	0.210251	-0.234255	0.0318785	-0.274424	-0.128139	0.232099	0.210251	0.234255	0.0318785	0.274424	-0.128139	-0.0657397	0.186635	-0.09617	0.133671	0.0657397	0.186635	0.09617	0.133671	0	0.242785	-0.086939	-0.0604407	-0.0457153	-0.0587546	0.0457153	-0.0587546	0.086939	-0.0604407	-0.206914	-0.227658	-0.0919694	-0.208836	0.0919694	-0.208836	0.206914	-0.227658	-0.00592766	0.0108647	-0.000322713	0.00844888	0.00101726	0.00823809
i1_s1_f18_p1_d1.jpg	i1_s1_f18	s1	f18	440.241	6.08732	-0.237478	0.213535	-0.254416	0.0347276	-0.28845	-0.127755	0.237478	0.213535	0.254416	0.0347276	0.28845	-0.127755	-0.0576142	0.188645	-0.112071	0.0928394	0.0576142	0.188645	0.112071	0.0928394	0	0.241973	-0.0826442	-0.0558694	-0.0408995	-0.0478788	0.0408995	-0.0478788	0.0826442	-0.0558694	-0.18918	-0.219456	-0.0891613	-0.199774	0.0891613	-0.199774	0.18918	-0.219456	0.012486	-0.00897699	0.000910755	-0.00720938	-0.00196307	-0.000719849
i1_s1_f18_p1_d2.jpg	i1_s1_f18	s1	f18	440.719	6.08841	-0.237233	0.212855	-0.254147	0.0356788	-0.289141	-0.127632	0.237233	0.212855	0.254147	0.0356788	0.289141	-0.127632	-0.0570615	0.188963	-0.111941	0.0927481	0.0570615	0.188963	0.111941	0.0927481	0	0.241732	-0.0835539	-0.0553332	-0.0413487	-0.0483356	0.0413487	-0.0483356	0.0835539	-0.0553332	-0.188984	-0.219239	-0.0885625	-0.200571	0.0885625	-0.200571	0.188984	-0.219239	0.0128703	-0.00878819	0.000537562	-0.0075397	-0.00210211	-0.00111789
i1_s1_f18_p2_d1.jpg	i1_s1_f18	s1	f18	441.601	6.09041	-0.23616	0.216254	-0.252085	0.0360173	-0.286551	-0.125418	0.23616	0.216254	0.252085	0.0360173	0.286551	-0.125418	-0.0569796	0.189944	-0.111664	0.0919296	0.0569796	0.189944	0.111664	0.0919296	0	0.244584	-0.0823746	-0.0582573	-0.0397949	-0.0517684	0.0397949	-0.0517684	0.0823746	-0.0582573	-0.1891	-0.219321	-0.0883653	-0.201673	0.0883653	-0.201673	0.1891	-0.219321	0.0139464	-0.0105594	0.000925553	-0.00783844	-4.18021e-05	1.82565e-05
i1_s1_f18_p2_d2.jpg	i1_s1_f18	s1	f18	442.315	6.09202	-0.236751	0.216637	-0.25313	0.0357181	-0.286062	-0.126417	0.236751	0.216637	0.25313	0.0357181	0.286062	-0.126417	-0.0573789	0.189878	-0.111984	0.0920264	0.0573789	0.189878	0.111984	0.0920264	0	0.244438	-0.0807578	-0.0588803	-0.0402157	-0.0519117	0.0402157	-0.0519117	0.0807578	-0.0588803	-0.188788	-0.218699	-0.0877323	-0.20057	0.0877323	-0.20057	0.188788	-0.218699	0.0142218	-0.0100736	0.000745283	-0.00835076	0.000291894	-0.00048221
i1_s1_f19_p1_d1.jpg	i1_s1_f19	s1	f19	413.297	6.02417	-0.228529	0.225847	-0.249737	0.0426537	-0.283878	-0.120939	0.228529	0.225847	0.249737	0.0426537	0.283878	-0.120939	-0.054911	0.190802	-0.110049	0.0862169	0.054911	0.190802	0.110049	0.0862169	0	0.241301	-0.0790594	-0.0614287	-0.0298913	-0.0689349	0.0298913	-0.0689349	0.0790594	-0.0614287	-0.202863	-0.210257	-0.0949797	-0.20461	0.0949797	-0.20461	0.202863	-0.210257	-0.00686296	0.00497329	0.00075168	0.00488287	0.00290463	0.00325415
i1_s1_f19_p1_d2.jpg	i1_s1_f19	s1	f19	413.434	6.0245	-0.227957	0.226082	-0.25021	0.0440561	-0.284315	-0.121016	0.227957	0.226082	0.25021	0.0440561	0.284315	-0.121016	-0.0543436	0.190046	-0.109964	0.0859545	0.0543436	0.190046	0.109964	0.0859545	0	0.241034	-0.0790572	-0.0610281	-0.0293556	-0.070083	0.0293556	-0.070083	0.0790572	-0.0610281	-0.203351	-0.210877	-0.0944225	-0.203652	0.0944225	-0.203652	0.203351	-0.210877	-0.00603583	0.00420064	0.00074453	0.00413645	0.00193274	0.00300221
i1_s1_f19_p2_d1.jpg	i1_s1_f19	s1	f19	407.529	6.01011	-0.226328	0.226245	-0.25051	0.0428623	-0.28458	-0.121811	0.226328	0.226245	0.25051	0.0428623	0.28458	-0.121811	-0.0529898	0.190855	-0.108281	0.0864531	0.0529898	0.190855	0.108281	0.0864531	0	0.243588	-0.077996	-0.06153	-0.0292631	-0.0690671	0.0292631	-0.0690671	0.077996	-0.06153	-0.202096	-0.21134	-0.0941014	-0.204462	0.0941014	-0.204462	0.202096	-0.21134	-0.00454532	0.00449008	0.00108571	0.00431442	0.00204072	0.00234726
i1_s1_f19_p2_d2.jpg	i1_s1_f19	s1	f19	407.172	6.00924	-0.226596	0.226307	-0.250185	0.0448425	-0.283176	-0.122072	0.226596	0.226307	0.250185	0.0448425	0.283176	-0.122072	-0.0530343	0.190846	-0.109443	0.0863501	0.0530343	0.190846	0.109443	0.0863501	0	0.24255	-0.0775478	-0.0611955	-0.0292879	-0.0692597	0.0292879	-0.0692597	0.0775478	-0.0611955	-0.20227	-0.212812	-0.0941618	-0.204281	0.0941618	-0.204281	0.20227	-0.212812	-0.00521926	0.00259341	0.00191013	0.00456342	0.00154291	0.00365946
i1_s1_f20_p1_d1.jpg	i1_s1_f20	s1	f20	482.894	6.1798	-0.223165	0.236237	-0.237152	0.036288	-0.282793	-0.130516	0.223165	0.236237	0.237152	0.036288	0.282793	-0.130516	-0.0327557	0.206693	-0.105195	0.0940127	0.0327557	0.206693	0.105195	0.0940127	0	0.229466	-0.0838887	-0.0659487	-0.0402133	-0.062246	0.0402133	-0.062246	0.0838887	-0.0659487	-0.187255	-0.221933	-0.0876304	-0.20732	0.0876304	-0.20732	0.187255	-0.221933	-0.00485463	-0.00209636	0.00402185	0.000722788	-0.00570611	0.00795635
i1_s1_f20_p1_d2.jpg	i1_s1_f20	s1	f20	483.276	6.18059	-0.22297	0.236785	-0.237845	0.0360572	-0.282147	-0.130121	0.22297	0.236785	0.237845	0.0360572	0.282147	-0.130121	-0.0336482	0.205876	-0.105125	0.0941842	0.0336482	0.205876	0.105125	0.0941842	0	0.229971	-0.0846629	-0.0665327	-0.0402028	-0.0619315	0.0402028	-0.0619315	0.0846629	-0.0665327	-0.187103	-0.221944	-0.0871026	-0.207358	0.0871026	-0.207358	0.187103	-0.221944	-0.0053595	-0.00183831	0.00414861	0.00103213	-0.00619927	0.00690381
i1_s1_f20_p2_d1.jpg	i1_s1_f20	s1	f20	483.999	6.18208	-0.223307	0.237623	-0.236912	0.0359348	-0.28271	-0.128504	0.223307	0.237623	0.236912	0.0359348	0.28271	-0.128504	-0.0333902	0.205622	-0.104316	0.094732	0.0333902	0.205622	0.104316	0.094732	0	0.229016	-0.0855552	-0.0671078	-0.0404414	-0.0638572	0.0404414	-0.0638572	0.0855552	-0.0671078	-0.187444	-0.221383	-0.0869604	-0.207567	0.0869604	-0.207567	0.187444	-0.221383	-0.00780695	-0.00160231	0.00143297	-0.00025923	-0.00876533	0.00826105
i1_s1_f20_p2_d2.jpg	i1_s1_f20	s1	f20	484.514	6.18315	-0.222611	0.237768	-0.237554	0.0362993	-0.282854	-0.12841	0.222611	0.237768	0.237554	0.0362993	0.282854	-0.12841	-0.0333515	0.205353	-0.103751	0.0945794	0.0333515	0.205353	0.103751	0.0945794	0	0.228718	-0.0854636	-0.0666304	-0.0403984	-0.063836	0.0403984	-0.063836	0.0854636	-0.0666304	-0.187243	-0.22164	-0.0877674	-0.207843	0.0877674	-0.207843	0.187243	-0.22164	-0.00669793	-0.00206277	0.00209279	0.000178566	-0.00763467	0.00733701
i1_s1_f21_p1_d1.jpg	i1_s1_f21	s1	f21	450.272	6.10985	-0.233878	0.236916	-0.2344	0.0411384	-0.281228	-0.122807	0.233878	0.236916	0.2344	0.0411384	0.281228	-0.122807	-0.042662	0.207454	-0.108181	0.0857924	0.042662	0.207454	0.108181	0.0857924	0	0.239304	-0.0768192	-0.0684953	-0.0230192	-0.0756741	0.0230192	-0.0756741	0.0768192	-0.0684953	-0.180925	-0.220613	-0.0880502	-0.203365	0.0880502	-0.203365	0.180925	-0.220613	-0.00412776	0.00460446	0.00230093	0.00655535	0.00368483	0.00359386
i1_s1_f21_p1_d2.jpg	i1_s1_f21	s1	f21	450.328	6.10998	-0.233847	0.237417	-0.23436	0.0406959	-0.281677	-0.122249	0.233847	0.237417	0.23436	0.0406959	0.281677	-0.122249	-0.0431369	0.206994	-0.108161	0.0863134	0.0431369	0.206994	0.108161	0.0863134	0	0.237378	-0.076803	-0.0679402	-0.0239808	-0.0760988	0.0239808	-0.0760988	0.076803	-0.0679402	-0.181871	-0.220531	-0.0875518	-0.203291	0.0875518	-0.203291	0.181871	-0.220531	-0.00394726	0.00413982	0.00245386	0.0070623	0.00334711	0.0031382
i1_s1_f21_p2_d1.jpg	i1_s1_f21	s1	f21	448.656	6.10626	-0.233266	0.237738	-0.233776	0.0412181	-0.281268	-0.122859	0.233266	0.237738	0.233776	0.0412181	0.281268	-0.122859	-0.040396	0.208619	-0.107116	0.0865365	0.040396	0.208619	0.107116	0.0865365	0	0.23864	-0.0771042	-0.0688335	-0.0236007	-0.0770143	0.0236007	-0.0770143	0.0771042	-0.0688335	-0.180128	-0.220051	-0.0873972	-0.204673	0.0873972	-0.204673	0.180128	-0.220051	-0.00561538	0.0046611	0.00135268	0.00759482	0.00382666	0.00425132
i1_s1_f21_p2_d2.jpg	i1_s1_f21	s1	f21	449.021	6.10707	-0.23258	0.237422	-0.233582	0.0405667	-0.28055	-0.123372	0.23258	0.237422	0.233582	0.0405667	0.28055	-0.123372	-0.040359	0.208321	-0.10703	0.0877959	0.040359	0.208321	0.10703	0.0877959	0	0.240776	-0.0770396	-0.0684325	-0.0240602	-0.0770753	0.0240602	-0.0770753	0.0770396	-0.0684325	-0.179981	-0.220478	-0.0873389	-0.205136	0.0873389	-0.205136	0.179981	-0.220478	-0.00584483	0.00523747	0.00151555	0.00768785	0.00343088	0.0043613
i1_s1_f22_p1_d1.jpg	i1_s1_f22	s1	f22	472.102	6.15719	-0.230063	0.231965	-0.253959	0.024453	-0.28071	-0.0961766	0.230063	0.231965	0.253959	0.024453	0.28071	-0.0961766	-0.0485139	0.193281	-0.103861	0.0931034	0.0485139	0.193281	0.103861	0.0931034	0	0.23503	-0.0831393	-0.0644909	-0.0327931	-0.0661875	0.0327931	-0.0661875	0.0831393	-0.0644909	-0.192748	-0.225442	-0.0910502	-0.20802	0.0910502	-0.20802	0.192748	-0.225442	0.000536548	-0.00835085	0.00295321	-0.0129529	0.000167698	0.0256499
i1_s1_f22_p1_d2.jpg	i1_s1_f22	s1	f22	471.912	6.15679	-0.230124	0.232222	-0.25224	0.0250756	-0.281751	-0.0956579	0.230124	0.232222	0.25224	0.0250756	0.281751	-0.0956579	-0.0485559	0.193485	-0.104354	0.0932783	0.0485559	0.193485	0.104354	0.0932783	0	0.233871	-0.0826998	-0.064396	-0.0328076	-0.0665675	0.0328076	-0.0665675	0.0826998	-0.064396	-0.192816	-0.225434	-0.0906139	-0.208941	0.0906139	-0.208941	0.192816	-0.225434	0.0012808	-0.00966241	0.00361621	-0.0128076	-0.000125013	0.0257045
i1_s1_f22_p2_d1.jpg	i1_s1_f22	s1	f22	474.601	6.16248	-0.23066	0.226528	-0.254052	0.0237292	-0.282858	-0.0978223	0.23066	0.226528	0.254052	0.0237292	0.282858	-0.0978223	-0.0482523	0.193927	-0.104782	0.0946664	0.0482523	0.193927	0.104782	0.0946664	0	0.234168	-0.0836097	-0.0603072	-0.0331654	-0.0625543	0.0331654	-0.0625543	0.0836097	-0.0603072	-0.193315	-0.227968	-0.0920443	-0.207283	0.0920443	-0.207283	0.193315	-0.227968	0.00053949	-0.0106491	0.00434528	-0.0126957	0.000992192	0.0248685
i1_s1_f22_p2_d2.jpg	i1_s1_f22	s1	f22	474.574	6.16242	-0.230687	0.22526	-0.254515	0.0238496	-0.282857	-0.0982296	0.230687	0.22526	0.254515	0.0238496	0.282857	-0.0982296	-0.0482525	0.19403	-0.105243	0.0947884	0.0482525	0.19403	0.105243	0.0947884	0	0.235186	-0.083612	-0.0602113	-0.0331903	-0.0620026	0.0331903	-0.0620026	0.083612	-0.0602113	-0.193324	-0.227883	-0.0920478	-0.207194	0.0920478	-0.207194	0.193324	-0.227883	0.000518554	-0.010278	0.00478972	-0.0128137	0.000132035	0.0243089
i2_s1_f01_p1_d1.jpg	i2_s1_f01	s1	f01	408.629	6.01281	-0.241194	0.213644	-0.250902	0.0428331	-0.298157	-0.132003	0.241194	0.213644	0.250902	0.0428331	0.298157	-0.132003	-0.0528339	0.189596	-0.106878	0.0974744	0.0528339	0.189596	0.106878	0.0974744	0	0.225356	-0.0697147	-0.0540046	-0.0275647	-0.0502163	0.0275647	-0.0502163	0.0697147	-0.0540046	-0.187045	-0.220024	-0.0906155	-0.199976	0.0906155	-0.199976	0.187045	-0.220024	0.000294922	-0.00457299	0.00414485	-0.00253098	-0.00156328	0.000191088
i2_s1_f01_p1_d2.jpg	i2_s1_f01	s1	f01	408.834	6.01331	-0.242108	0.21468	-0.250215	0.0434337	-0.297986	-0.131823	0.242108	0.21468	0.250215	0.0434337	0.297986	-0.131823	-0.0538561	0.189061	-0.106821	0.0975266	0.0538561	0.189061	0.106821	0.0975266	0	0.225333	-0.0691405	-0.0554492	-0.0275563	-0.050067	0.0275563	-0.050067	0.0691405	-0.0554492	-0.185883	-0.219758	-0.090023	-0.200271	0.090023	-0.200271	0.185883	-0.219758	0.000252547	-0.00543016	0.00235207	-0.00283131	-0.00297407	0.000462266
i2_s1_f01_p2_d1.jpg	i2_s1_f01	s1	f01	408.513	6.01252	-0.241769	0.213981	-0.250408	0.0426051	-0.298743	-0.130659	0.241769	0.213981	0.250408	0.0426051	0.298743	-0.130659	-0.0539056	0.189937	-0.10796	0.098332	0.0539056	0.189937	0.10796	0.098332	0	0.223029	-0.0702436	-0.0553043	-0.0281062	-0.050975	0.0281062	-0.050975	0.0702436	-0.0553043	-0.185998	-0.219742	-0.0900921	-0.199689	0.0900921	-0.199689	0.185998	-0.219742	0.0013175	-0.00400013	0.00300614	-0.00247735	-0.00275551	-0.00028874
i2_s1_f01_p2_d2.jpg	i2_s1_f01	s1	f01	409.204	6.01421	-0.241891	0.213927	-0.249977	0.0423217	-0.298242	-0.131175	0.241891	0.213927	0.249977	0.0423217	0.298242	-0.131175	-0.0532794	0.189388	-0.10831	0.0989935	0.0532794	0.189388	0.10831	0.0989935	0	0.223492	-0.0706649	-0.0543719	-0.0291187	-0.0516485	0.0291187	-0.0516485	0.0706649	-0.0543719	-0.186756	-0.219593	-0.0904848	-0.199587	0.0904848	-0.199587	0.186756	-0.219593	0.00142994	-0.00374606	0.00385314	-0.00276313	-0.000628654	-0.000100902
i2_s1_f02_p1_d1.jpg	i2_s1_f02	s1	f02	451.509	6.11259	-0.232004	0.236204	-0.262531	0.0379898	-0.289834	-0.123667	0.232004	0.236204	0.262531	0.0379898	0.289834	-0.123667	-0.0522238	0.17628	-0.105492	0.095181	0.0522238	0.17628	0.105492	0.095181	0	0.219694	-0.0824796	-0.0593498	-0.0288317	-0.0529745	0.0288317	-0.0529745	0.0824796	-0.0593498	-0.187299	-0.220303	-0.0849484	-0.199208	0.0849484	-0.199208	0.187299	-0.220303	-0.00213206	-0.0084803	8.83188e-05	-0.00264447	-0.00587444	0.00269989
i2_s1_f02_p1_d2.jpg	i2_s1_f02	s1	f02	451.512	6.1126	-0.231036	0.237256	-0.262053	0.0375847	-0.288882	-0.124575	0.231036	0.237256	0.262053	0.0375847	0.288882	-0.124575	-0.0526887	0.175893	-0.106928	0.0942959	0.0526887	0.175893	0.106928	0.0942959	0	0.220297	-0.0824789	-0.0592844	-0.028348	-0.0514556	0.028348	-0.0514556	0.0824789	-0.0592844	-0.187794	-0.221197	-0.0864063	-0.198666	0.0864063	-0.198666	0.187794	-0.221197	-0.00140138	-0.0084263	-0.000261907	-0.00216414	-0.0054383	0.00167901
i2_s1_f02_p2_d1.jpg	i2_s1_f02	s1	f02	451.601	6.1128	-0.23197	0.239349	-0.263455	0.0363309	-0.290274	-0.123859	0.23197	0.239349	0.263455	0.0363309	0.290274	-0.123859	-0.0522081	0.175575	-0.106439	0.093999	0.0522081	0.175575	0.106439	0.093999	0	0.218506	-0.080532	-0.0585852	-0.0297932	-0.051725	0.0297932	-0.051725	0.080532	-0.0585852	-0.183887	-0.219505	-0.0844544	-0.200833	0.0844544	-0.200833	0.183887	-0.219505	-0.00114696	-0.0100611	0.000218326	-0.00231038	-0.00516408	0.00253354
i2_s1_f02_p2_d2.jpg	i2_s1_f02	s1	f02	450.289	6.10989	-0.229711	0.2381	-0.263239	0.0383747	-0.291603	-0.12423	0.229711	0.2381	0.263239	0.0383747	0.291603	-0.12423	-0.0518472	0.176094	-0.104784	0.0928132	0.0518472	0.176094	0.104784	0.0928132	0	0.221108	-0.0812412	-0.0587562	-0.0284246	-0.0518719	0.0284246	-0.0518719	0.0812412	-0.0587562	-0.183941	-0.220621	-0.0856735	-0.200457	0.0856735	-0.200457	0.183941	-0.220621	-0.00105671	-0.00870187	-0.000177988	-0.00294645	-0.00567286	0.00184301
i2_s1_f03_p1_d1.jpg	i2_s1_f03	s1	f03	469.041	6.15069	-0.242833	0.221534	-0.256029	0.0351206	-0.291025	-0.125642	0.242833	0.221534	0.256029	0.0351206	0.291025	-0.125642	-0.0559731	0.189685	-0.108437	0.0910082	0.0559731	0.189685	0.108437	0.0910082	0	0.238783	-0.083582	-0.0589724	-0.0398663	-0.0598643	0.0398663	-0.0598643	0.083582	-0.0589724	-0.173726	-0.215799	-0.0864283	-0.196462	0.0864283	-0.196462	0.173726	-0.215799	-0.00776828	0.00113148	0.00296853	0.00796288	-0.00293301	-0.00366904
i2_s1_f03_p1_d2.jpg	i2_s1_f03	s1	f03	468.181	6.14886	-0.23999	0.222158	-0.255547	0.034472	-0.291541	-0.1261	0.23999	0.222158	0.255547	0.034472	0.291541	-0.1261	-0.056056	0.19023	-0.109098	0.0923053	0.056056	0.19023	0.109098	0.0923053	0	0.238042	-0.0837308	-0.0593187	-0.039471	-0.060227	0.039471	-0.060227	0.0837308	-0.0593187	-0.174045	-0.215955	-0.0875201	-0.196585	0.0875201	-0.196585	0.174045	-0.215955	-0.00743215	0.00101268	0.00356754	0.00878111	-0.00255459	-0.00424075
i2_s1_f03_p2_d1.jpg	i2_s1_f03	s1	f03	467.799	6.14804	-0.240152	0.222269	-0.25611	0.0343356	-0.29133	-0.125821	0.240152	0.222269	0.25611	0.0343356	0.29133	-0.125821	-0.0550662	0.190171	-0.108759	0.0922907	0.0550662	0.190171	0.108759	0.0922907	0	0.238598	-0.0833149	-0.0595241	-0.0390263	-0.0603975	0.0390263	-0.0603975	0.0833149	-0.0595241	-0.173717	-0.216705	-0.0870977	-0.195917	0.0870977	-0.195917	0.173717	-0.216705	-0.007371	0.0010902	0.00222	0.00808594	-0.0027186	-0.00411603
i2_s1_f03_p2_d2.jpg	i2_s1_f03	s1	f03	467.813	6.14807	-0.239227	0.222549	-0.256123	0.0341437	-0.291805	-0.125092	0.239227	0.222549	0.256123	0.0341437	0.291805	-0.125092	-0.055066	0.189514	-0.109229	0.0916347	0.055066	0.189514	0.109229	0.0916347	0	0.239344	-0.0837846	-0.0592592	-0.0390282	-0.0596626	0.0390282	-0.0596626	0.0837846	-0.0592592	-0.174191	-0.216912	-0.086634	-0.196588	0.086634	-0.196588	0.174191	-0.216912	-0.00874462	0.000572574	0.00275332	0.00896404	-0.00355363	-0.00324338
i2_s1_f05_p1_d1.jpg	i2_s1_f05	s1	f05	459.598	6.13035	-0.241763	0.224183	-0.249323	0.0217545	-0.286115	-0.128581	0.241763	0.224183	0.249323	0.0217545	0.286115	-0.128581	-0.0480336	0.185873	-0.0957354	0.110014	0.0480336	0.185873	0.0957354	0.110014	0	0.240753	-0.084839	-0.0590989	-0.0392985	-0.0522901	0.0392985	-0.0522901	0.084839	-0.0590989	-0.181518	-0.221503	-0.0877132	-0.200727	0.0877132	-0.200727	0.181518	-0.221503	-0.00140731	0.00222011	-0.00570303	-0.00454995	-0.00847731	-0.005629
i2_s1_f05_p1_d2.jpg	i2_s1_f05	s1	f05	459.243	6.12958	-0.240961	0.224714	-0.24996	0.022111	-0.285871	-0.127838	0.240961	0.224714	0.24996	0.022111	0.285871	-0.127838	-0.0485472	0.185905	-0.0958212	0.109548	0.0485472	0.185905	0.0958212	0.109548	0	0.239908	-0.0849014	-0.0601523	-0.0393231	-0.0519589	0.0393231	-0.0519589	0.0849014	-0.0601523	-0.182122	-0.222242	-0.0872818	-0.20004	0.0872818	-0.20004	0.182122	-0.222242	-0.00154784	0.000508256	-0.00701889	-0.00535198	-0.00866406	-0.00408435
i2_s1_f05_p2_d1.jpg	i2_s1_f05	s1	f05	459.058	6.12918	-0.241551	0.225314	-0.249627	0.0221557	-0.285957	-0.127881	0.241551	0.225314	0.249627	0.0221557	0.285957	-0.127881	-0.0505096	0.183665	-0.0963622	0.11057	0.0505096	0.183665	0.0963622	0.11057	0	0.239588	-0.0835053	-0.0592384	-0.0388825	-0.0514621	0.0388825	-0.0514621	0.0835053	-0.0592384	-0.182218	-0.222799	-0.0878045	-0.200118	0.0878045	-0.200118	0.182218	-0.222799	-0.00221905	0.000353943	-0.00660869	-0.00406891	-0.0086377	-0.0066354
i2_s1_f05_p2_d2.jpg	i2_s1_f05	s1	f05	458.563	6.1281	-0.241842	0.225849	-0.248459	0.0224662	-0.286738	-0.12824	0.241842	0.225849	0.248459	0.0224662	0.286738	-0.12824	-0.0500948	0.183271	-0.0964924	0.110521	0.0500948	0.183271	0.0964924	0.110521	0	0.24019	-0.085995	-0.0599562	-0.0393852	-0.0521671	0.0393852	-0.0521671	0.085995	-0.0599562	-0.180511	-0.221803	-0.0883758	-0.200035	0.0883758	-0.200035	0.180511	-0.221803	-0.00357138	0.00109946	-0.00731459	-0.00521018	-0.010162	-0.00737054
i2_s1_f06_p1_d1.jpg	i2_s1_f06	s1	f06	453.272	6.11649	-0.234096	0.228132	-0.232985	0.0457117	-0.284718	-0.126544	0.234096	0.228132	0.232985	0.0457117	0.284718	-0.126544	-0.0569037	0.18864	-0.098354	0.111739	0.0569037	0.18864	0.098354	0.111739	0	0.236283	-0.0922577	-0.0653826	-0.0384263	-0.0715136	0.0384263	-0.0715136	0.0922577	-0.0653826	-0.182679	-0.219459	-0.0879259	-0.209466	0.0879259	-0.209466	0.182679	-0.219459	0.00455972	0.00641138	-0.0159047	-0.00416296	0.000543698	-0.00664709
i2_s1_f06_p1_d2.jpg	i2_s1_f06	s1	f06	454.007	6.11811	-0.235148	0.228183	-0.233556	0.045547	-0.284729	-0.125456	0.235148	0.228183	0.233556	0.045547	0.284729	-0.125456	-0.0548775	0.188246	-0.100122	0.112419	0.0548775	0.188246	0.100122	0.112419	0	0.234391	-0.0921057	-0.0648667	-0.0379142	-0.0715004	0.0379142	-0.0715004	0.0921057	-0.0648667	-0.181391	-0.21963	-0.0878065	-0.210138	0.0878065	-0.210138	0.181391	-0.21963	0.00571069	0.00619218	-0.0160177	-0.00387632	3.90932e-05	-0.00638591
i2_s1_f06_p2_d1.jpg	i2_s1_f06	s1	f06	453.803	6.11766	-0.235244	0.227909	-0.233217	0.0462406	-0.285359	-0.124875	0.235244	0.227909	0.233217	0.0462406	0.285359	-0.124875	-0.0568379	0.187531	-0.10066	0.112117	0.0568379	0.187531	0.10066	0.112117	0	0.232707	-0.0916447	-0.0642375	-0.0379019	-0.0713635	0.0379019	-0.0713635	0.0916447	-0.0642375	-0.182941	-0.220074	-0.0883268	-0.209602	0.0883268	-0.209602	0.182941	-0.220074	0.00368633	0.00633359	-0.0161401	-0.00277084	0.000432012	-0.00612479
i2_s1_f06_p2_d2.jpg	i2_s1_f06	s1	f06	453.804	6.11767	-0.235232	0.227477	-0.233696	0.0458167	-0.285377	-0.126254	0.235232	0.227477	0.233696	0.0458167	0.285377	-0.126254	-0.056809	0.187083	-0.0992056	0.112639	0.056809	0.187083	0.0992056	0.112639	0	0.234696	-0.0931073	-0.0641816	-0.0388515	-0.0717973	0.0388515	-0.0717973	0.0931073	-0.0641816	-0.182473	-0.219536	-0.0883297	-0.208595	0.0883297	-0.208595	0.182473	-0.219536	0.00386917	0.00608515	-0.0166182	-0.00302938	0.00124364	-0.00536107
i2_s1_f08_p1_d1.jpg	i2_s1_f08	s1	f08	420.764	6.04207	-0.238533	0.212518	-0.247954	0.0490946	-0.292792	-0.128628	0.238533	0.212518	0.247954	0.0490946	0.292792	-0.128628	-0.063566	0.17953	-0.104828	0.101757	0.063566	0.17953	0.104828	0.101757	0	0.24267	-0.0735156	-0.0597248	-0.027232	-0.0579758	0.027232	-0.0579758	0.0735156	-0.0597248	-0.197	-0.22006	-0.0896032	-0.197846	0.0896032	-0.197846	0.197	-0.22006	-0.004038	-0.00647353	0.00277482	-0.00616384	0.000611226	-0.00563849
i2_s1_f08_p1_d2.jpg	i2_s1_f08	s1	f08	420.921	6.04244	-0.237973	0.212735	-0.248359	0.0499405	-0.292704	-0.12828	0.237973	0.212735	0.248359	0.0499405	0.292704	-0.12828	-0.0630629	0.179274	-0.10582	0.100971	0.0630629	0.179274	0.10582	0.100971	0	0.24232	-0.0724408	-0.0593878	-0.0256839	-0.0570993	0.0256839	-0.0570993	0.0724408	-0.0593878	-0.195927	-0.220759	-0.092165	-0.198556	0.092165	-0.198556	0.195927	-0.220759	-0.00421921	-0.00458986	0.0041	-0.006921	0.00093634	-0.00496739
i2_s1_f08_p2_d1.jpg	i2_s1_f08	s1	f08	421.993	6.04499	-0.239373	0.21221	-0.249258	0.0492716	-0.292993	-0.128987	0.239373	0.21221	0.249258	0.0492716	0.292993	-0.128987	-0.0587582	0.180902	-0.106086	0.102279	0.0587582	0.180902	0.106086	0.102279	0	0.237085	-0.0712434	-0.059724	-0.0250875	-0.0569446	0.0250875	-0.0569446	0.0712434	-0.059724	-0.198516	-0.220597	-0.0893867	-0.196951	0.0893867	-0.196951	0.198516	-0.220597	-0.00356527	-0.00606411	0.00209168	-0.00682475	-0.000623409	-0.00432437
i2_s1_f08_p2_d2.jpg	i2_s1_f08	s1	f08	421.974	6.04494	-0.239361	0.212478	-0.249258	0.0500908	-0.292452	-0.129198	0.239361	0.212478	0.249258	0.0500908	0.292452	-0.129198	-0.0576607	0.182185	-0.105535	0.100494	0.0576607	0.182185	0.105535	0.100494	0	0.237865	-0.0712095	-0.059938	-0.0261477	-0.0581538	0.0261477	-0.0581538	0.0712095	-0.059938	-0.198511	-0.220265	-0.0893688	-0.196626	0.0893688	-0.196626	0.198511	-0.220265	-0.00371633	-0.00600817	0.00257259	-0.00622796	-0.00106392	-0.00464303
i2_s1_f09_p1_d1.jpg	i2_s1_f09	s1	f09	481.237	6.17636	-0.231201	0.220645	-0.240256	0.0339741	-0.28085	-0.133739	0.231201	0.220645	0.240256	0.0339741	0.28085	-0.133739	-0.0407291	0.200123	-0.0858177	0.124907	0.0407291	0.200123	0.0858177	0.124907	0	0.244542	-0.0820234	-0.0692903	-0.0356536	-0.0651172	0.0356536	-0.0651172	0.0820234	-0.0692903	-0.176264	-0.230008	-0.0852429	-0.203765	0.0852429	-0.203765	0.176264	-0.230008	-0.00158393	-0.00985067	0.000111034	-0.00114633	-0.00207285	-0.00163144
i2_s1_f09_p1_d2.jpg	i2_s1_f09	s1	f09	481.791	6.17751	-0.231348	0.222416	-0.23951	0.0332686	-0.280511	-0.133333	0.231348	0.222416	0.23951	0.0332686	0.280511	-0.133333	-0.0406763	0.200132	-0.0857107	0.125439	0.0406763	0.200132	0.0857107	0.125439	0	0.242695	-0.0832761	-0.0703374	-0.0360797	-0.0652468	0.0360797	-0.0652468	0.0832761	-0.0703374	-0.175156	-0.229039	-0.086492	-0.204646	0.086492	-0.204646	0.175156	-0.229039	-0.00117171	-0.00814254	-0.000317328	-0.00126974	-0.00285894	-0.00177027
i2_s1_f09_p2_d1.jpg	i2_s1_f09	s1	f09	481.63	6.17718	-0.230904	0.22041	-0.240484	0.0330138	-0.280591	-0.134115	0.230904	0.22041	0.240484	0.0330138	0.280591	-0.134115	-0.0399282	0.200856	-0.0863196	0.124728	0.0399282	0.200856	0.0863196	0.124728	0	0.244777	-0.0823826	-0.0697085	-0.0370158	-0.0641672	0.0370158	-0.0641672	0.0823826	-0.0697085	-0.17619	-0.22933	-0.0856144	-0.204076	0.0856144	-0.204076	0.17619	-0.22933	-0.00150972	-0.0087458	0.000496574	-0.00103341	-0.00335097	-0.00414707
i2_s1_f09_p2_d2.jpg	i2_s1_f09	s1	f09	481.456	6.17681	-0.231854	0.220913	-0.24009	0.0330223	-0.281115	-0.1328	0.231854	0.220913	0.24009	0.0330223	0.281115	-0.1328	-0.04041	0.200919	-0.0854512	0.123859	0.04041	0.200919	0.0854512	0.123859	0	0.242132	-0.0824024	-0.0701775	-0.0383933	-0.0628256	0.0383933	-0.0628256	0.0824024	-0.0701775	-0.176708	-0.229386	-0.0860914	-0.204591	0.0860914	-0.204591	0.176708	-0.229386	-0.00114438	-0.00957014	0.000707105	-0.000509753	-0.00287834	-0.00323637
i2_s1_f10_p1_d1.jpg	i2_s1_f10	s1	f10	451.167	6.11184	-0.23877	0.229209	-0.240309	0.0318662	-0.281731	-0.148115	0.23877	0.229209	0.240309	0.0318662	0.281731	-0.148115	-0.0400727	0.202693	-0.110821	0.0959381	0.0400727	0.202693	0.110821	0.0959381	0	0.238396	-0.0752286	-0.0595314	-0.024972	-0.0595028	0.024972	-0.0595028	0.0752286	-0.0595314	-0.180099	-0.219092	-0.0917378	-0.192663	0.0917378	-0.192663	0.180099	-0.219092	0.000663936	0.00231258	0.0102946	-0.00154941	-0.00320414	-0.00753202
i2_s1_f10_p1_d2.jpg	i2_s1_f10	s1	f10	450.595	6.11057	-0.240504	0.230619	-0.240099	0.0311185	-0.282048	-0.146656	0.240504	0.230619	0.240099	0.0311185	0.282048	-0.146656	-0.0391376	0.202622	-0.11046	0.0952517	0.0391376	0.202622	0.11046	0.0952517	0	0.23739	-0.0743416	-0.0599025	-0.0250003	-0.0593904	0.0250003	-0.0593904	0.0743416	-0.0599025	-0.179339	-0.219646	-0.088937	-0.192712	0.088937	-0.192712	0.179339	-0.219646	0.000562904	0.00175302	0.00929656	-0.00213021	-0.00365332	-0.0066782
i2_s1_f10_p2_d1.jpg	i2_s1_f10	s1	f10	449.661	6.10849	-0.239539	0.230534	-0.240601	0.0300909	-0.28219	-0.146045	0.239539	0.230534	0.240601	0.0300909	0.28219	-0.146045	-0.039687	0.202965	-0.11069	0.0963598	0.039687	0.202965	0.11069	0.0963598	0	0.235355	-0.0749755	-0.0600937	-0.0255431	-0.0595911	0.0255431	-0.0595911	0.0749755	-0.0600937	-0.179716	-0.219695	-0.0905696	-0.192202	0.0905696	-0.192202	0.179716	-0.219695	0.000438041	0.0016838	0.00988343	-0.00170537	-0.00423688	-0.00805385
i2_s1_f10_p2_d2.jpg	i2_s1_f10	s1	f10	450.305	6.10992	-0.23969	0.230368	-0.240741	0.0311696	-0.281783	-0.145685	0.23969	0.230368	0.240741	0.0311696	0.281783	-0.145685	-0.0391371	0.203796	-0.111514	0.0954017	0.0391371	0.203796	0.111514	0.0954017	0	0.234215	-0.0743748	-0.060349	-0.0255158	-0.0588754	0.0255158	-0.0588754	0.0743748	-0.060349	-0.179944	-0.219225	-0.089965	-0.193709	0.089965	-0.193709	0.179944	-0.219225	-0.000190907	0.00104492	0.00898007	-0.00136837	-0.00391747	-0.00668498
i2_s1_f11_p1_d1.jpg	i2_s1_f11	s1	f11	464.723	6.14144	-0.238014	0.222929	-0.255368	0.0286868	-0.2818	-0.12841	0.238014	0.222929	0.255368	0.0286868	0.2818	-0.12841	-0.0585714	0.183519	-0.104495	0.0985797	0.0585714	0.183519	0.104495	0.0985797	0	0.246832	-0.0887749	-0.0602573	-0.0473622	-0.0409709	0.0473622	-0.0409709	0.0887749	-0.0602573	-0.176863	-0.226037	-0.0858843	-0.201455	0.0858843	-0.201455	0.176863	-0.226037	0.00325761	0.011492	0.0038859	-0.00063836	-0.00185255	0.00345442
i2_s1_f11_p1_d2.jpg	i2_s1_f11	s1	f11	465.851	6.14387	-0.238385	0.223595	-0.255164	0.0293645	-0.281134	-0.128746	0.238385	0.223595	0.255164	0.0293645	0.281134	-0.128746	-0.0588829	0.18425	-0.104214	0.0967016	0.0588829	0.18425	0.104214	0.0967016	0	0.246925	-0.0894484	-0.0607868	-0.0467831	-0.0410328	0.0467831	-0.0410328	0.0894484	-0.0607868	-0.176871	-0.226147	-0.0861204	-0.200662	0.0861204	-0.200662	0.176871	-0.226147	0.00232037	0.0101648	0.00334309	0.000388709	-0.00200548	0.00212795
i2_s1_f11_p2_d1.jpg	i2_s1_f11	s1	f11	466.291	6.14481	-0.23767	0.224414	-0.252103	0.0284879	-0.28039	-0.127625	0.23767	0.224414	0.252103	0.0284879	0.28039	-0.127625	-0.0579445	0.185007	-0.104142	0.0980906	0.0579445	0.185007	0.104142	0.0980906	0	0.248154	-0.0902534	-0.0597122	-0.0467488	-0.0427792	0.0467488	-0.0427792	0.0902534	-0.0597122	-0.176204	-0.227686	-0.0874585	-0.202274	0.0874585	-0.202274	0.176204	-0.227686	0.00119272	0.0110746	0.0030117	0.000270806	-0.0014993	0.00202455
i2_s1_f11_p2_d2.jpg	i2_s1_f11	s1	f11	465.436	6.14297	-0.237211	0.223043	-0.253545	0.0290988	-0.280449	-0.12827	0.237211	0.223043	0.253545	0.0290988	0.280449	-0.12827	-0.0580711	0.18545	-0.1034	0.0979048	0.0580711	0.18545	0.1034	0.0979048	0	0.248682	-0.0918158	-0.0593282	-0.046851	-0.0424093	0.046851	-0.0424093	0.0918158	-0.0593282	-0.175571	-0.227179	-0.0871871	-0.20265	0.0871871	-0.20265	0.175571	-0.227179	0.00125396	0.0105089	0.00189561	0.00023869	-0.00243521	0.00293404
i2_s1_f12_p1_d1.jpg	i2_s1_f12	s1	f12	500.044	6.2147	-0.249954	0.234032	-0.249584	0.0338329	-0.281237	-0.124718	0.249954	0.234032	0.249584	0.0338329	0.281237	-0.124718	-0.0567906	0.18481	-0.107422	0.0905877	0.0567906	0.18481	0.107422	0.0905877	0	0.245413	-0.0823036	-0.0662309	-0.0369332	-0.0631675	0.0369332	-0.0631675	0.0823036	-0.0662309	-0.173403	-0.217167	-0.081013	-0.194686	0.081013	-0.194686	0.173403	-0.217167	-0.0025768	-0.00454757	0.00728556	0.000279467	0.00148567	-0.000839758
i2_s1_f12_p1_d2.jpg	i2_s1_f12	s1	f12	500.147	6.2149	-0.249018	0.234579	-0.249519	0.0339821	-0.282048	-0.12452	0.249018	0.234579	0.249519	0.0339821	0.282048	-0.12452	-0.0576578	0.184059	-0.108279	0.0907259	0.0576578	0.184059	0.108279	0.0907259	0	0.244208	-0.0818334	-0.0660562	-0.0369294	-0.0625616	0.0369294	-0.0625616	0.0818334	-0.0660562	-0.173362	-0.217825	-0.081426	-0.194487	0.081426	-0.194487	0.173362	-0.217825	-0.00181861	-0.00403062	0.00571121	-0.000526156	0.0018981	-0.000822822
i2_s1_f12_p2_d1.jpg	i2_s1_f12	s1	f12	499.694	6.21399	-0.247939	0.235207	-0.248882	0.0348983	-0.280997	-0.125104	0.247939	0.235207	0.248882	0.0348983	0.280997	-0.125104	-0.0568469	0.184243	-0.107952	0.089905	0.0568469	0.184243	0.107952	0.089905	0	0.244848	-0.08149	-0.0657084	-0.0382757	-0.062219	0.0382757	-0.062219	0.08149	-0.0657084	-0.17483	-0.21851	-0.0815142	-0.195136	0.0815142	-0.195136	0.17483	-0.21851	-0.00291825	-0.0036414	0.00720769	-0.000577892	0.00153055	-0.00137502
i2_s1_f12_p2_d2.jpg	i2_s1_f12	s1	f12	499.979	6.21457	-0.248679	0.235724	-0.250066	0.0337964	-0.282148	-0.124369	0.248679	0.235724	0.250066	0.0337964	0.282148	-0.124369	-0.0572627	0.183502	-0.107449	0.0905394	0.0572627	0.183502	0.107449	0.0905394	0	0.24407	-0.0818814	-0.0663199	-0.0369289	-0.0632718	0.0369289	-0.0632718	0.0818814	-0.0663199	-0.174288	-0.216837	-0.0797119	-0.194799	0.0797119	-0.194799	0.174288	-0.216837	-0.00395602	-0.00288617	0.00619566	0.000166832	0.00085324	-0.00157758
i2_s1_f13_p1_d1.jpg	i2_s1_f13	s1	f13	473.406	6.15995	-0.239851	0.226673	-0.244856	0.0317437	-0.277304	-0.130947	0.239851	0.226673	0.244856	0.0317437	0.277304	-0.130947	-0.0584341	0.196841	-0.10509	0.100869	0.0584341	0.196841	0.10509	0.100869	0	0.242689	-0.0780772	-0.0603309	-0.0413333	-0.0574823	0.0413333	-0.0574823	0.0780772	-0.0603309	-0.174211	-0.225526	-0.0841978	-0.203185	0.0841978	-0.203185	0.174211	-0.225526	0.0151606	0.00305345	0.00550909	-0.000811088	-0.000136293	-0.00328845
i2_s1_f13_p1_d2.jpg	i2_s1_f13	s1	f13	473.689	6.16055	-0.239672	0.226107	-0.245184	0.0317371	-0.278505	-0.129967	0.239672	0.226107	0.245184	0.0317371	0.278505	-0.129967	-0.0579263	0.195368	-0.104559	0.101289	0.0579263	0.195368	0.104559	0.101289	0	0.242523	-0.0803747	-0.0594252	-0.0408028	-0.0579608	0.0408028	-0.0579608	0.0803747	-0.0594252	-0.175521	-0.224894	-0.0837367	-0.203515	0.0837367	-0.203515	0.175521	-0.224894	0.0161821	0.00181563	0.00593827	-0.000672653	-0.000759253	-0.00408115
i2_s1_f13_p2_d1.jpg	i2_s1_f13	s1	f13	474.206	6.16164	-0.239922	0.227937	-0.245387	0.0337679	-0.276869	-0.129147	0.239922	0.227937	0.245387	0.0337679	0.276869	-0.129147	-0.0574348	0.19575	-0.103944	0.0990378	0.0574348	0.19575	0.103944	0.0990378	0	0.242425	-0.07935	-0.0591627	-0.0412792	-0.0595306	0.0412792	-0.0595306	0.07935	-0.0591627	-0.174385	-0.226782	-0.0840647	-0.203084	0.0840647	-0.203084	0.174385	-0.226782	0.0158821	0.00297905	0.00618503	-0.000444321	-9.58754e-06	-0.00249388
i2_s1_f13_p2_d2.jpg	i2_s1_f13	s1	f13	473.691	6.16055	-0.240142	0.227661	-0.245175	0.0318889	-0.277141	-0.129832	0.240142	0.227661	0.245175	0.0318889	0.277141	-0.129832	-0.0593681	0.195454	-0.103627	0.100509	0.0593681	0.195454	0.103627	0.100509	0	0.241769	-0.0808627	-0.0592601	-0.0417702	-0.0592289	0.0417702	-0.0592289	0.0808627	-0.0592601	-0.175523	-0.225234	-0.0836873	-0.202842	0.0836873	-0.202842	0.175523	-0.225234	0.0164499	0.00205771	0.00595532	-0.000880587	-0.0010674	-0.00334788
i2_s1_f14_p1_d1.jpg	i2_s1_f14	s1	f14	456.396	6.12336	-0.221238	0.243198	-0.245323	0.0333234	-0.286604	-0.12371	0.221238	0.243198	0.245323	0.0333234	0.286604	-0.12371	-0.0615755	0.182901	-0.102439	0.10428	0.0615755	0.182901	0.102439	0.10428	0	0.235521	-0.0772026	-0.0642708	-0.035146	-0.0656574	0.035146	-0.0656574	0.0772026	-0.0642708	-0.18431	-0.227567	-0.0825593	-0.200257	0.0825593	-0.200257	0.18431	-0.227567	-0.000951	-0.00142858	0.0012626	0.0034791	-0.0021153	-0.00337674
i2_s1_f14_p1_d2.jpg	i2_s1_f14	s1	f14	456.478	6.12354	-0.22212	0.242133	-0.245254	0.0327778	-0.287493	-0.122775	0.22212	0.242133	0.245254	0.0327778	0.287493	-0.122775	-0.0620655	0.183298	-0.102888	0.1042	0.0620655	0.183298	0.102888	0.1042	0	0.234466	-0.0781495	-0.0642954	-0.0346682	-0.0647562	0.0346682	-0.0647562	0.0781495	-0.0642954	-0.183313	-0.228495	-0.0834867	-0.19932	0.0834867	-0.19932	0.183313	-0.228495	-0.000864016	-0.00292365	0.000931713	0.00348166	-0.00277449	-0.00378328
i2_s1_f14_p2_d1.jpg	i2_s1_f14	s1	f14	457.462	6.12569	-0.221234	0.242313	-0.244272	0.0324486	-0.286437	-0.12232	0.221234	0.242313	0.244272	0.0324486	0.286437	-0.12232	-0.0619508	0.182187	-0.103151	0.10418	0.0619508	0.182187	0.103151	0.10418	0	0.237991	-0.0784841	-0.0640145	-0.034613	-0.0653856	0.034613	-0.0653856	0.0784841	-0.0640145	-0.186739	-0.229678	-0.0809468	-0.198726	0.0809468	-0.198726	0.186739	-0.229678	-0.00166843	-0.000715831	0.00227566	0.00384103	-0.00291386	-0.00373528
i2_s1_f14_p2_d2.jpg	i2_s1_f14	s1	f14	457.709	6.12623	-0.221095	0.241045	-0.2441	0.0332197	-0.287223	-0.123338	0.221095	0.241045	0.2441	0.0332197	0.287223	-0.123338	-0.0604968	0.183364	-0.103069	0.102994	0.0604968	0.183364	0.103069	0.102994	0	0.239596	-0.0789182	-0.0641312	-0.0350739	-0.0650175	0.0350739	-0.0650175	0.0789182	-0.0641312	-0.185668	-0.228229	-0.0818501	-0.199706	0.0818501	-0.199706	0.185668	-0.228229	-0.00277379	0.000692439	0.00168116	0.00338479	-0.00285272	-0.00315572
i2_s1_f15_p1_d1.jpg	i2_s1_f15	s1	f15	454.551	6.11931	-0.211285	0.238376	-0.240697	0.0512261	-0.280803	-0.130555	0.211285	0.238376	0.240697	0.0512261	0.280803	-0.130555	-0.0499633	0.18914	-0.102928	0.101367	0.0499633	0.18914	0.102928	0.101367	0	0.248147	-0.0776469	-0.0666782	-0.0301385	-0.0646182	0.0301385	-0.0646182	0.0776469	-0.0666782	-0.180372	-0.231872	-0.0901606	-0.210459	0.0901606	-0.210459	0.180372	-0.231872	-0.0172107	-0.00586965	0.0042549	0.000568348	0.00168094	0.00258156
i2_s1_f15_p1_d2.jpg	i2_s1_f15	s1	f15	454.48	6.11915	-0.211312	0.239929	-0.240729	0.0512668	-0.281314	-0.130052	0.211312	0.239929	0.240729	0.0512668	0.281314	-0.130052	-0.0494892	0.18921	-0.101972	0.100945	0.0494892	0.18921	0.101972	0.100945	0	0.244378	-0.0786062	-0.0666291	-0.0301294	-0.064106	0.0301294	-0.064106	0.0786062	-0.0666291	-0.179906	-0.232329	-0.0911267	-0.210424	0.0911267	-0.210424	0.179906	-0.232329	-0.0170323	-0.00691545	0.00313868	0.00101866	0.000700199	0.00262376
i2_s1_f15_p2_d1.jpg	i2_s1_f15	s1	f15	453.693	6.11742	-0.210279	0.237238	-0.241203	0.0497386	-0.280904	-0.131456	0.210279	0.237238	0.241203	0.0497386	0.280904	-0.131456	-0.0491165	0.189397	-0.102675	0.100976	0.0491165	0.189397	0.102675	0.100976	0	0.250418	-0.0782847	-0.0655381	-0.031185	-0.062976	0.031185	-0.062976	0.0782847	-0.0655381	-0.18123	-0.23202	-0.0903455	-0.210569	0.0903455	-0.210569	0.18123	-0.23202	-0.0172525	-0.00680097	0.00416738	0.000525702	0.00149398	0.00245957
i2_s1_f15_p2_d2.jpg	i2_s1_f15	s1	f15	453.429	6.11684	-0.209964	0.236981	-0.239937	0.0507793	-0.280147	-0.13052	0.209964	0.236981	0.239937	0.0507793	0.280147	-0.13052	-0.0500961	0.189096	-0.103705	0.101571	0.0500961	0.189096	0.103705	0.101571	0	0.250628	-0.0778592	-0.0664991	-0.0312015	-0.0629788	0.0312015	-0.0629788	0.0778592	-0.0664991	-0.182797	-0.232617	-0.0904022	-0.211127	0.0904022	-0.211127	0.182797	-0.232617	-0.0178498	-0.00711356	0.00437387	0.000730667	0.00299908	0.00365126
i2_s1_f16_p1_d1.jpg	i2_s1_f16	s1	f16	395.804	5.98092	-0.238214	0.223096	-0.247124	0.0311113	-0.304003	-0.12904	0.238214	0.223096	0.247124	0.0311113	0.304003	-0.12904	-0.0634053	0.186122	-0.113632	0.0815802	0.0634053	0.186122	0.113632	0.0815802	0	0.23565	-0.0747778	-0.0530037	-0.024091	-0.0457054	0.024091	-0.0457054	0.0747778	-0.0530037	-0.191508	-0.21941	-0.0836486	-0.192575	0.0836486	-0.192575	0.191508	-0.21941	0.000957145	0.00277076	-0.00389491	0.00379678	-0.000796266	-0.00276696
i2_s1_f16_p1_d2.jpg	i2_s1_f16	s1	f16	395.87	5.98108	-0.2387	0.223913	-0.247608	0.0292436	-0.302852	-0.128698	0.2387	0.223913	0.247608	0.0292436	0.302852	-0.128698	-0.0633846	0.186396	-0.113082	0.0818636	0.0633846	0.186396	0.113082	0.0818636	0	0.235371	-0.07366	-0.05157	-0.026284	-0.0459323	0.026284	-0.0459323	0.07366	-0.05157	-0.191473	-0.219588	-0.0830876	-0.193314	0.0830876	-0.193314	0.191473	-0.219588	0.00152407	0.00237352	-0.00278004	0.00397533	-0.00181568	-0.00240925
i2_s1_f16_p2_d1.jpg	i2_s1_f16	s1	f16	395.189	5.97936	-0.239103	0.221818	-0.248011	0.0306751	-0.302808	-0.129167	0.239103	0.221818	0.248011	0.0306751	0.302808	-0.129167	-0.0629241	0.185903	-0.115474	0.0811795	0.0629241	0.185903	0.115474	0.0811795	0	0.239346	-0.0737939	-0.0535525	-0.0274298	-0.0462617	0.0274298	-0.0462617	0.0737939	-0.0535525	-0.191251	-0.218566	-0.0832331	-0.191702	0.0832331	-0.191702	0.191251	-0.218566	0.0009753	0.00435375	-0.00472044	0.00321925	-0.00121153	-0.00364746
i2_s1_f16_p2_d2.jpg	i2_s1_f16	s1	f16	395.433	5.97998	-0.238987	0.221431	-0.248447	0.0309257	-0.302648	-0.128845	0.238987	0.221431	0.248447	0.0309257	0.302648	-0.128845	-0.0634391	0.18553	-0.114866	0.0808659	0.0634391	0.18553	0.114866	0.0808659	0	0.23894	-0.0743065	-0.0521796	-0.0274099	-0.0449007	0.0274099	-0.0449007	0.0743065	-0.0521796	-0.191152	-0.219307	-0.0837376	-0.19299	0.0837376	-0.19299	0.191152	-0.219307	0.000879804	0.0030838	-0.00413161	0.00359007	-0.00106366	-0.0033053
i2_s1_f17_p1_d1.jpg	i2_s1_f17	s1	f17	426.385	6.05534	-0.219513	0.226485	-0.244731	0.0335084	-0.28756	-0.127033	0.219513	0.226485	0.244731	0.0335084	0.28756	-0.127033	-0.0529513	0.185462	-0.103784	0.104563	0.0529513	0.185462	0.103784	0.104563	0	0.238915	-0.0841741	-0.0540331	-0.0402337	-0.0486266	0.0402337	-0.0486266	0.0841741	-0.0540331	-0.188947	-0.235942	-0.0955824	-0.203841	0.0955824	-0.203841	0.188947	-0.235942	0.0191236	-0.00667147	0.00627266	-0.00521055	-0.00198962	-0.0120113
i2_s1_f17_p1_d2.jpg	i2_s1_f17	s1	f17	425.766	6.05389	-0.219234	0.225788	-0.245066	0.0335967	-0.285988	-0.127099	0.219234	0.225788	0.245066	0.0335967	0.285988	-0.127099	-0.0529916	0.186269	-0.104434	0.103699	0.0529916	0.186269	0.104434	0.103699	0	0.240307	-0.0848323	-0.0544693	-0.0408328	-0.0490561	0.0408328	-0.0490561	0.0848323	-0.0544693	-0.190261	-0.236738	-0.0962894	-0.202144	0.0962894	-0.202144	0.190261	-0.236738	0.0185259	-0.00768768	0.00611556	-0.00524122	-0.0011283	-0.0109079
i2_s1_f17_p2_d1.jpg	i2_s1_f17	s1	f17	425.512	6.05329	-0.220346	0.224592	-0.245761	0.0339469	-0.286745	-0.127383	0.220346	0.224592	0.245761	0.0339469	0.286745	-0.127383	-0.0551478	0.183091	-0.103049	0.10418	0.0551478	0.183091	0.103049	0.10418	0	0.242306	-0.084875	-0.0521904	-0.039302	-0.0477614	0.039302	-0.0477614	0.084875	-0.0521904	-0.190978	-0.236687	-0.0962702	-0.202941	0.0962702	-0.202941	0.190978	-0.236687	0.0170917	-0.00932617	0.00672922	-0.00526663	-0.000818313	-0.010337
i2_s1_f17_p2_d2.jpg	i2_s1_f17	s1	f17	426.046	6.05455	-0.218153	0.226704	-0.245447	0.0331594	-0.286912	-0.127508	0.218153	0.226704	0.245447	0.0331594	0.286912	-0.127508	-0.0554133	0.183605	-0.103445	0.103704	0.0554133	0.183605	0.103445	0.103704	0	0.242215	-0.0858096	-0.0535339	-0.0392171	-0.0480871	0.0392171	-0.0480871	0.0858096	-0.0535339	-0.190201	-0.237214	-0.0961754	-0.201936	0.0961754	-0.201936	0.190201	-0.237214	0.0182182	-0.00756343	0.00740422	-0.0057198	-0.000373435	-0.0103863
i2_s1_f18_p1_d1.jpg	i2_s1_f18	s1	f18	438.263	6.08282	-0.240091	0.209459	-0.254615	0.023955	-0.285677	-0.1268	0.240091	0.209459	0.254615	0.023955	0.285677	-0.1268	-0.0567463	0.188428	-0.104238	0.114243	0.0567463	0.188428	0.104238	0.114243	0	0.241168	-0.07951	-0.0569903	-0.0341601	-0.0439396	0.0341601	-0.0439396	0.07951	-0.0569903	-0.187527	-0.225852	-0.0806033	-0.203088	0.0806033	-0.203088	0.187527	-0.225852	0.00754441	-0.00336645	-0.00305893	-0.00151585	-0.00555402	-0.00728991
i2_s1_f18_p1_d2.jpg	i2_s1_f18	s1	f18	437.162	6.0803	-0.238212	0.211688	-0.254768	0.0236808	-0.285874	-0.126463	0.238212	0.211688	0.254768	0.0236808	0.285874	-0.126463	-0.0573691	0.188597	-0.103508	0.112743	0.0573691	0.188597	0.103508	0.112743	0	0.238492	-0.0806988	-0.0559537	-0.034258	-0.0428807	0.034258	-0.0428807	0.0806988	-0.0559537	-0.187483	-0.227244	-0.0813124	-0.203413	0.0813124	-0.203413	0.187483	-0.227244	0.00776395	-0.00272658	-0.00454179	-0.000917507	-0.00681768	-0.0087481
i2_s1_f18_p2_d1.jpg	i2_s1_f18	s1	f18	437.264	6.08054	-0.238172	0.209545	-0.25521	0.0245825	-0.286343	-0.125541	0.238172	0.209545	0.25521	0.0245825	0.286343	-0.125541	-0.0553769	0.187483	-0.10348	0.113584	0.0553769	0.187483	0.10348	0.113584	0	0.242322	-0.0801747	-0.0570257	-0.0342397	-0.0439615	0.0342397	-0.0439615	0.0801747	-0.0570257	-0.188947	-0.226822	-0.0807955	-0.203005	0.0807955	-0.203005	0.188947	-0.226822	0.00630099	-0.00274487	-0.00353065	-0.00193997	-0.00579353	-0.00678068
i2_s1_f18_p2_d2.jpg	i2_s1_f18	s1	f18	437.697	6.08153	-0.238953	0.209842	-0.255973	0.0230565	-0.287078	-0.125475	0.238953	0.209842	0.255973	0.0230565	0.287078	-0.125475	-0.0553153	0.187293	-0.100889	0.114961	0.0553153	0.187293	0.100889	0.114961	0	0.242578	-0.0801122	-0.0575397	-0.0332291	-0.0429597	0.0332291	-0.0429597	0.0801122	-0.0575397	-0.186788	-0.225642	-0.0797492	-0.204826	0.0797492	-0.204826	0.186788	-0.225642	0.0060348	-0.00298235	-0.00258874	-0.00219356	-0.00671336	-0.00656181
i2_s1_f19_p1_d1.jpg	i2_s1_f19	s1	f19	425.834	6.05405	-0.226646	0.229453	-0.255466	0.0313762	-0.286464	-0.117186	0.226646	0.229453	0.255466	0.0313762	0.286464	-0.117186	-0.0414378	0.198852	-0.0947299	0.110927	0.0414378	0.198852	0.0947299	0.110927	0	0.232517	-0.0693735	-0.076245	-0.0310345	-0.0664209	0.0310345	-0.0664209	0.0693735	-0.076245	-0.175811	-0.222091	-0.0868786	-0.204925	0.0868786	-0.204925	0.175811	-0.222091	0.00691405	-0.00456508	0.00229726	-0.00294794	0.000891503	-0.00749298
i2_s1_f19_p1_d2.jpg	i2_s1_f19	s1	f19	426.226	6.05497	-0.226475	0.227937	-0.255773	0.0310364	-0.286741	-0.116912	0.226475	0.227937	0.255773	0.0310364	0.286741	-0.116912	-0.0403803	0.198884	-0.0956941	0.112055	0.0403803	0.198884	0.0956941	0.112055	0	0.232013	-0.0688102	-0.0749755	-0.0315267	-0.0661845	0.0315267	-0.0661845	0.0688102	-0.0749755	-0.1767	-0.222758	-0.086811	-0.205089	0.086811	-0.205089	0.1767	-0.222758	0.00832476	-0.00480986	0.00136873	-0.0021977	0.0011535	-0.00831114
i2_s1_f19_p2_d1.jpg	i2_s1_f19	s1	f19	424.335	6.05052	-0.226378	0.229229	-0.255836	0.0324499	-0.287915	-0.116137	0.226378	0.229229	0.255836	0.0324499	0.287915	-0.116137	-0.0431052	0.199474	-0.0956172	0.111275	0.0431052	0.199474	0.0956172	0.111275	0	0.229654	-0.0685819	-0.076622	-0.0306235	-0.067798	0.0306235	-0.067798	0.0685819	-0.076622	-0.173862	-0.221946	-0.0877017	-0.204753	0.0877017	-0.204753	0.173862	-0.221946	0.00699722	-0.00430328	0.000757727	-0.00194659	-0.000176579	-0.00837883
i2_s1_f19_p2_d2.jpg	i2_s1_f19	s1	f19	424.464	6.05083	-0.226297	0.228492	-0.254712	0.0322984	-0.287317	-0.117267	0.226297	0.228492	0.254712	0.0322984	0.287317	-0.117267	-0.0441216	0.200323	-0.0950556	0.111098	0.0441216	0.200323	0.0950556	0.111098	0	0.232015	-0.069071	-0.0767327	-0.0295837	-0.0673919	0.0295837	-0.0673919	0.069071	-0.0767327	-0.174331	-0.222002	-0.0876712	-0.204826	0.0876712	-0.204826	0.174331	-0.222002	0.00641758	-0.00515817	2.30134e-05	-0.00328792	-0.000502665	-0.00763559
i2_s1_f20_p1_d1.jpg	i2_s1_f20	s1	f20	432.924	6.07056	-0.232573	0.216699	-0.255413	0.034368	-0.287423	-0.122493	0.232573	0.216699	0.255413	0.034368	0.287423	-0.122493	-0.0503876	0.194101	-0.109374	0.101018	0.0503876	0.194101	0.109374	0.101018	0	0.241386	-0.0829301	-0.0574743	-0.0366243	-0.0619664	0.0366243	-0.0619664	0.0829301	-0.0574743	-0.177002	-0.228223	-0.0859986	-0.196723	0.0859986	-0.196723	0.177002	-0.228223	0.00682372	-0.0119319	0.00331278	-0.00195898	-0.00135209	-0.000121938
i2_s1_f20_p1_d2.jpg	i2_s1_f20	s1	f20	432.43	6.06942	-0.232328	0.21702	-0.256187	0.0339996	-0.287729	-0.122516	0.232328	0.21702	0.256187	0.0339996	0.287729	-0.122516	-0.0504359	0.19442	-0.106968	0.101223	0.0504359	0.19442	0.106968	0.101223	0	0.240744	-0.0845353	-0.0584259	-0.0371616	-0.0619134	0.0371616	-0.0619134	0.0845353	-0.0584259	-0.176184	-0.227862	-0.0865989	-0.196319	0.0865989	-0.196319	0.176184	-0.227862	0.00585377	-0.0107562	0.00321252	-0.003286	-0.00208657	-0.000913568
i2_s1_f20_p2_d1.jpg	i2_s1_f20	s1	f20	432.47	6.06951	-0.233316	0.215931	-0.256662	0.0344436	-0.287191	-0.121537	0.233316	0.215931	0.256662	0.0344436	0.287191	-0.121537	-0.0509357	0.195355	-0.107971	0.100642	0.0509357	0.195355	0.107971	0.100642	0	0.240661	-0.0840174	-0.0589783	-0.0366554	-0.0629663	0.0366554	-0.0629663	0.0840174	-0.0589783	-0.176678	-0.227887	-0.086083	-0.195334	0.086083	-0.195334	0.176678	-0.227887	0.00679678	-0.0106678	0.00255942	-0.00369068	-0.000782442	-0.000796176
i2_s1_f20_p2_d2.jpg	i2_s1_f20	s1	f20	432.937	6.07059	-0.232604	0.214451	-0.255917	0.0346307	-0.287934	-0.123241	0.232604	0.214451	0.255917	0.0346307	0.287934	-0.123241	-0.0503839	0.195386	-0.108889	0.100783	0.0503839	0.195386	0.108889	0.100783	0	0.242666	-0.0844414	-0.0582253	-0.0371196	-0.0627035	0.0371196	-0.0627035	0.0844414	-0.0582253	-0.177519	-0.226462	-0.0865101	-0.195952	0.0865101	-0.195952	0.177519	-0.226462	0.00701532	-0.0111697	0.00279049	-0.00471008	-0.00102956	-0.000819197
i2_s1_f21_p1_d1.jpg	i2_s1_f21	s1	f21	442.971	6.0935	-0.216957	0.234941	-0.251046	0.0380023	-0.27937	-0.132473	0.216957	0.234941	0.251046	0.0380023	0.27937	-0.132473	-0.0497127	0.20496	-0.109373	0.098206	0.0497127	0.20496	0.109373	0.098206	0	0.227469	-0.0785542	-0.0664498	-0.0298248	-0.0668827	0.0298248	-0.0668827	0.0785542	-0.0664498	-0.182359	-0.222991	-0.0874933	-0.201047	0.0874933	-0.201047	0.182359	-0.222991	0.00696571	0.00856362	-0.00661819	-0.0034197	0.00341225	-6.83679e-05
i2_s1_f21_p1_d2.jpg	i2_s1_f21	s1	f21	442.79	6.0931	-0.216553	0.234869	-0.251615	0.038344	-0.278972	-0.130195	0.216553	0.234869	0.251615	0.038344	0.278972	-0.130195	-0.0502282	0.203874	-0.10891	0.0985671	0.0502282	0.203874	0.10891	0.0985671	0	0.229367	-0.0790661	-0.0671125	-0.0293252	-0.0670618	0.0293252	-0.0670618	0.0790661	-0.0671125	-0.180924	-0.224216	-0.0885105	-0.201753	0.0885105	-0.201753	0.180924	-0.224216	0.00519345	0.00885712	-0.00479699	-0.00275735	0.00281386	0.00051011
i2_s1_f21_p2_d1.jpg	i2_s1_f21	s1	f21	443.593	6.09491	-0.215185	0.235631	-0.250213	0.0365038	-0.278501	-0.130291	0.215185	0.235631	0.250213	0.0365038	0.278501	-0.130291	-0.0491502	0.20371	-0.10774	0.0995784	0.0491502	0.20371	0.10774	0.0995784	0	0.2336	-0.078444	-0.066825	-0.029781	-0.0687409	0.029781	-0.0687409	0.078444	-0.066825	-0.182606	-0.223652	-0.0873711	-0.202715	0.0873711	-0.202715	0.182606	-0.223652	0.00602096	0.00799475	-0.00451009	-0.0025049	0.00357025	0.00132618
i2_s1_f21_p2_d2.jpg	i2_s1_f21	s1	f21	443.367	6.0944	-0.215307	0.234827	-0.250845	0.0370652	-0.278161	-0.131302	0.215307	0.234827	0.250845	0.0370652	0.278161	-0.131302	-0.0506638	0.203387	-0.108783	0.0996883	0.0506638	0.203387	0.108783	0.0996883	0	0.231805	-0.0779929	-0.0663174	-0.029305	-0.0672417	0.029305	-0.0672417	0.0779929	-0.0663174	-0.18369	-0.223727	-0.0884046	-0.202282	0.0884046	-0.202282	0.18369	-0.223727	0.00610487	0.00806983	-0.00598273	-0.00291741	0.00303828	0.00142075
i2_s1_f22_p1_d1.jpg	i2_s1_f22	s1	f22	426.425	6.05544	-0.229442	0.221434	-0.252585	0.0394908	-0.301882	-0.132652	0.229442	0.221434	0.252585	0.0394908	0.301882	-0.132652	-0.0597749	0.186083	-0.111541	0.0827572	0.0597749	0.186083	0.111541	0.0827572	0	0.234589	-0.0792022	-0.0544365	-0.0367161	-0.0482941	0.0367161	-0.0482941	0.0792022	-0.0544365	-0.188683	-0.218321	-0.0941226	-0.193357	0.0941226	-0.193357	0.188683	-0.218321	-0.00062527	0.00109304	0.00168342	-0.00306856	-0.00654747	-0.00165736
i2_s1_f22_p1_d2.jpg	i2_s1_f22	s1	f22	426.146	6.05478	-0.228586	0.221904	-0.251726	0.0403349	-0.303113	-0.13298	0.228586	0.221904	0.251726	0.0403349	0.303113	-0.13298	-0.0588019	0.185995	-0.111642	0.0821082	0.0588019	0.185995	0.111642	0.0821082	0	0.234535	-0.0782119	-0.0541838	-0.0372138	-0.0475275	0.0372138	-0.0475275	0.0782119	-0.0541838	-0.188293	-0.219205	-0.0936749	-0.193713	0.0936749	-0.193713	0.188293	-0.219205	-0.00128273	0.001345	0.00122672	-0.0023321	-0.00582302	-0.00195825
i2_s1_f22_p2_d1.jpg	i2_s1_f22	s1	f22	425.399	6.05303	-0.229003	0.223303	-0.251632	0.0399015	-0.303604	-0.132695	0.229003	0.223303	0.251632	0.0399015	0.303604	-0.132695	-0.0584227	0.185309	-0.111394	0.0812607	0.0584227	0.185309	0.111394	0.0812607	0	0.23345	-0.0783598	-0.0532476	-0.0367717	-0.0475447	0.0367717	-0.0475447	0.0783598	-0.0532476	-0.188081	-0.218503	-0.0938332	-0.194507	0.0938332	-0.194507	0.188081	-0.218503	0.000341001	-0.000496569	0.00338239	-0.00278626	-0.00623436	-0.00168612
i2_s1_f22_p2_d2.jpg	i2_s1_f22	s1	f22	425.85	6.05409	-0.228738	0.221375	-0.250855	0.0402231	-0.303309	-0.132701	0.228738	0.221375	0.250855	0.0402231	0.303309	-0.132701	-0.0583559	0.185965	-0.112767	0.0825304	0.0583559	0.185965	0.112767	0.0825304	0	0.236098	-0.0782946	-0.0538553	-0.0362243	-0.0476726	0.0362243	-0.0476726	0.0782946	-0.0538553	-0.187369	-0.21843	-0.0937283	-0.195483	0.0937283	-0.195483	0.187369	-0.21843	-0.000376806	0.000684222	0.00164681	-0.00256739	-0.00592058	-0.00283843
i3_s1_f01_p1_d1.jpg	i3_s1_f01	s1	f01	416.807	6.03262	-0.22767	0.236517	-0.232531	0.00605861	-0.296113	-0.1327	0.22767	0.236517	0.232531	0.00605861	0.296113	-0.1327	-0.0423191	0.19502	-0.0957666	0.107509	0.0423191	0.19502	0.0957666	0.107509	0	0.241158	-0.0769662	-0.0578465	-0.0317973	-0.0499154	0.0317973	-0.0499154	0.0769662	-0.0578465	-0.190075	-0.22459	-0.084915	-0.200632	0.084915	-0.200632	0.190075	-0.22459	-0.00501767	0.00475123	-0.0216369	0.0342119	0.00723958	-0.00579773
i3_s1_f01_p1_d2.jpg	i3_s1_f01	s1	f01	416.558	6.03203	-0.22677	0.237468	-0.232643	0.00528602	-0.295247	-0.13352	0.22677	0.237468	0.232643	0.00528602	0.295247	-0.13352	-0.0428566	0.19594	-0.0973597	0.107846	0.0428566	0.19594	0.0973597	0.107846	0	0.241077	-0.0765067	-0.0591303	-0.0318426	-0.0506485	0.0318426	-0.0506485	0.0765067	-0.0591303	-0.189671	-0.224394	-0.0844508	-0.199387	0.0844508	-0.199387	0.189671	-0.224394	-0.00466614	0.00580026	-0.0233304	0.0337078	0.00660925	-0.00527866
i3_s1_f01_p2_d1.jpg	i3_s1_f01	s1	f01	417.113	6.03336	-0.226618	0.236583	-0.23019	0.00401011	-0.295969	-0.133503	0.226618	0.236583	0.23019	0.00401011	0.295969	-0.133503	-0.0417202	0.196154	-0.0983394	0.109643	0.0417202	0.196154	0.0983394	0.109643	0	0.242337	-0.075902	-0.0586474	-0.0312608	-0.051221	0.0312608	-0.051221	0.075902	-0.0586474	-0.190489	-0.22481	-0.0859251	-0.199377	0.0859251	-0.199377	0.190489	-0.22481	-0.00527798	0.00423891	-0.0228119	0.0357236	0.0064201	-0.00575961
i3_s1_f01_p2_d2.jpg	i3_s1_f01	s1	f01	417.073	6.03326	-0.226561	0.237325	-0.232129	0.00532468	-0.296494	-0.13268	0.226561	0.237325	0.232129	0.00532468	0.296494	-0.13268	-0.043265	0.194303	-0.0972559	0.109414	0.043265	0.194303	0.0972559	0.109414	0	0.241571	-0.0759086	-0.0588905	-0.032333	-0.0514395	0.032333	-0.0514395	0.0759086	-0.0588905	-0.189466	-0.224015	-0.0848833	-0.200127	0.0848833	-0.200127	0.189466	-0.224015	-0.00608573	0.00412058	-0.0230162	0.0350662	0.00756269	-0.00474085
i3_s1_f02_p1_d1.jpg	i3_s1_f02	s1	f02	464.018	6.13992	-0.234332	0.221443	-0.240466	0.0385519	-0.288619	-0.127651	0.234332	0.221443	0.240466	0.0385519	0.288619	-0.127651	-0.0577813	0.188928	-0.106101	0.104611	0.0577813	0.188928	0.106101	0.104611	0	0.244489	-0.0849671	-0.0593171	-0.0385416	-0.0588674	0.0385416	-0.0588674	0.0849671	-0.0593171	-0.179422	-0.222651	-0.0849741	-0.207292	0.0849741	-0.207292	0.179422	-0.222651	0.00304492	-0.0070153	-0.000206869	-0.00453033	-0.00170639	0.000222894
i3_s1_f02_p1_d2.jpg	i3_s1_f02	s1	f02	464.084	6.14007	-0.234779	0.220585	-0.240414	0.0381667	-0.289522	-0.128024	0.234779	0.220585	0.240414	0.0381667	0.289522	-0.128024	-0.0563561	0.189485	-0.105173	0.105177	0.0563561	0.189485	0.105173	0.105177	0	0.244573	-0.0854293	-0.0592032	-0.038033	-0.0592391	0.038033	-0.0592391	0.0854293	-0.0592032	-0.178934	-0.221591	-0.0854296	-0.207644	0.0854296	-0.207644	0.178934	-0.221591	0.00294012	-0.00717417	0.000302136	-0.00329238	-0.00107557	0.000501578
i3_s1_f02_p2_d1.jpg	i3_s1_f02	s1	f02	463.235	6.13824	-0.235622	0.221403	-0.240811	0.0382479	-0.289069	-0.127786	0.235622	0.221403	0.240811	0.0382479	0.289069	-0.127786	-0.056465	0.188882	-0.105303	0.103933	0.056465	0.188882	0.105303	0.103933	0	0.244038	-0.0855682	-0.0597944	-0.0381073	-0.0583745	0.0381073	-0.0583745	0.0855682	-0.0597944	-0.178772	-0.221939	-0.0865148	-0.206591	0.0865148	-0.206591	0.178772	-0.221939	0.00386988	-0.00719059	-0.000768775	-0.00379045	8.6774e-05	0.000365259
i3_s1_f02_p2_d2.jpg	i3_s1_f02	s1	f02	463.685	6.13921	-0.234905	0.221469	-0.241058	0.0398762	-0.28924	-0.126904	0.234905	0.221469	0.241058	0.0398762	0.28924	-0.126904	-0.0559564	0.188494	-0.105177	0.104577	0.0559564	0.188494	0.105177	0.104577	0	0.242663	-0.0854759	-0.0604028	-0.0385229	-0.0585196	0.0385229	-0.0585196	0.0854759	-0.0604028	-0.179059	-0.222394	-0.0855031	-0.207527	0.0855031	-0.207527	0.179059	-0.222394	0.00310061	-0.00682689	0.00046031	-0.00483226	-0.000513227	0.00118488
i3_s1_f03_p1_d1.jpg	i3_s1_f03	s1	f03	408.508	6.01251	-0.234332	0.221611	-0.245126	0.0384812	-0.297173	-0.126236	0.234332	0.221611	0.245126	0.0384812	0.297173	-0.126236	-0.0486182	0.18961	-0.11386	0.0872235	0.0486182	0.18961	0.11386	0.0872235	0	0.232223	-0.0772035	-0.0552028	-0.0313288	-0.051397	0.0313288	-0.051397	0.0772035	-0.0552028	-0.194042	-0.22281	-0.0895672	-0.197392	0.0895672	-0.197392	0.194042	-0.22281	0.00119632	0.00653348	-0.00615078	-0.000344154	-5.99535e-05	-0.00167664
i3_s1_f03_p1_d2.jpg	i3_s1_f03	s1	f03	409.126	6.01402	-0.234018	0.22218	-0.24425	0.0382264	-0.298344	-0.126254	0.234018	0.22218	0.24425	0.0382264	0.298344	-0.126254	-0.0485441	0.18968	-0.115292	0.0863767	0.0485441	0.18968	0.115292	0.0863767	0	0.232236	-0.0776319	-0.0553311	-0.0312811	-0.0520553	0.0312811	-0.0520553	0.0776319	-0.0553311	-0.193765	-0.222163	-0.0894383	-0.196778	0.0894383	-0.196778	0.193765	-0.222163	0.00131516	0.00670418	-0.00734691	-0.000178901	-0.00102224	-0.00157944
i3_s1_f03_p2_d1.jpg	i3_s1_f03	s1	f03	408.805	6.01324	-0.233666	0.221624	-0.243646	0.0376467	-0.296918	-0.125978	0.233666	0.221624	0.243646	0.0376467	0.296918	-0.125978	-0.0472637	0.190204	-0.11523	0.0872658	0.0472637	0.190204	0.11523	0.0872658	0	0.23372	-0.0776771	-0.0564662	-0.0310236	-0.0513957	0.0310236	-0.0513957	0.0776771	-0.0564662	-0.195027	-0.223593	-0.0902433	-0.196167	0.0902433	-0.196167	0.195027	-0.223593	0.000267709	0.0062844	-0.00717408	0.000937858	0.000857987	-0.00160919
i3_s1_f03_p2_d2.jpg	i3_s1_f03	s1	f03	408.209	6.01178	-0.233986	0.221663	-0.24347	0.0379701	-0.297377	-0.125324	0.233986	0.221663	0.24347	0.0379701	0.297377	-0.125324	-0.0478618	0.190756	-0.115954	0.0860133	0.0478618	0.190756	0.115954	0.0860133	0	0.233245	-0.0783538	-0.0568609	-0.0315707	-0.0505998	0.0315707	-0.0505998	0.0783538	-0.0568609	-0.193743	-0.223055	-0.0898959	-0.197186	0.0898959	-0.197186	0.193743	-0.223055	0.000659165	0.0066012	-0.00712133	0.000678789	0.000573533	-0.00243057
i3_s1_f05_p1_d1.jpg	i3_s1_f05	s1	f05	401.272	5.99464	-0.237592	0.208892	-0.250169	0.0375265	-0.296605	-0.126926	0.237592	0.208892	0.250169	0.0375265	0.296605	-0.126926	-0.0402632	0.191997	-0.101799	0.108907	0.0402632	0.191997	0.101799	0.108907	0	0.228893	-0.0726708	-0.0557094	-0.0297165	-0.0550415	0.0297165	-0.0550415	0.0726708	-0.0557094	-0.188885	-0.225816	-0.0971584	-0.198277	0.0971584	-0.198277	0.188885	-0.225816	-0.000811179	0.00472665	-0.00233595	0.00309873	0.00156269	0.00795129
i3_s1_f05_p1_d2.jpg	i3_s1_f05	s1	f05	400.683	5.99317	-0.237937	0.209258	-0.24836	0.0365556	-0.29703	-0.127601	0.237937	0.209258	0.24836	0.0365556	0.29703	-0.127601	-0.0408694	0.191796	-0.101426	0.110221	0.0408694	0.191796	0.101426	0.110221	0	0.229282	-0.0722341	-0.0562863	-0.0292161	-0.0550689	0.0292161	-0.0550689	0.0722341	-0.0562863	-0.189709	-0.225541	-0.0967573	-0.197974	0.0967573	-0.197974	0.189709	-0.225541	0.000518252	0.00501191	-0.00229694	0.00339411	0.00141591	0.00776724
i3_s1_f05_p2_d1.jpg	i3_s1_f05	s1	f05	400.419	5.99251	-0.236486	0.209062	-0.249096	0.0362012	-0.296683	-0.128659	0.236486	0.209062	0.249096	0.0362012	0.296683	-0.128659	-0.0420114	0.192652	-0.102693	0.111034	0.0420114	0.192652	0.102693	0.111034	0	0.226879	-0.0722966	-0.0546032	-0.0281542	-0.0544507	0.0281542	-0.0544507	0.0722966	-0.0546032	-0.190398	-0.226102	-0.0952057	-0.198573	0.0952057	-0.198573	0.190398	-0.226102	-0.00134794	0.00508101	-0.00283467	0.00352785	0.00115656	0.00759066
i3_s1_f05_p2_d2.jpg	i3_s1_f05	s1	f05	400.511	5.99274	-0.237496	0.208914	-0.24956	0.0372066	-0.297147	-0.127582	0.237496	0.208914	0.24956	0.0372066	0.297147	-0.127582	-0.0403621	0.193073	-0.100998	0.110389	0.0403621	0.193073	0.100998	0.110389	0	0.226748	-0.0722705	-0.0557067	-0.028687	-0.0555698	0.028687	-0.0555698	0.0722705	-0.0557067	-0.189256	-0.226092	-0.0957172	-0.198006	0.0957172	-0.198006	0.189256	-0.226092	-0.000428197	0.00476926	-0.00113414	0.0031964	0.000904019	0.00719542
i3_s1_f06_p1_d1.jpg	i3_s1_f06	s1	f06	450	6.10925	-0.231387	0.222481	-0.245899	0.0317618	-0.284496	-0.129082	0.231387	0.222481	0.245899	0.0317618	0.284496	-0.129082	-0.0475778	0.191997	-0.102882	0.107559	0.0475778	0.191997	0.102882	0.107559	0	0.232117	-0.0808392	-0.0523341	-0.0333238	-0.0478915	0.0333238	-0.0478915	0.0808392	-0.0523341	-0.183055	-0.227988	-0.093044	-0.212562	0.093044	-0.212562	0.183055	-0.227988	-0.00258441	-0.000896854	0.000766894	0.00753871	0.0049899	0.00415937
i3_s1_f06_p1_d2.jpg	i3_s1_f06	s1	f06	449.955	6.10915	-0.230871	0.222353	-0.24638	0.0321341	-0.283515	-0.128689	0.230871	0.222353	0.24638	0.0321341	0.283515	-0.128689	-0.0475669	0.192367	-0.103362	0.107474	0.0475669	0.192367	0.103362	0.107474	0	0.232986	-0.0817818	-0.0543716	-0.0333281	-0.047494	0.0333281	-0.047494	0.0817818	-0.0543716	-0.18305	-0.228564	-0.0925451	-0.211702	0.0925451	-0.211702	0.18305	-0.228564	-0.00227656	-6.21727e-05	0.00118754	0.00692696	0.00501913	0.00447665
i3_s1_f06_p2_d1.jpg	i3_s1_f06	s1	f06	448.822	6.10663	-0.23098	0.221507	-0.246532	0.0317648	-0.283298	-0.128997	0.23098	0.221507	0.246532	0.0317648	0.283298	-0.128997	-0.0472151	0.193366	-0.102672	0.107789	0.0472151	0.193366	0.102672	0.107789	0	0.234086	-0.0815198	-0.0530366	-0.0333952	-0.0476145	0.0333952	-0.0476145	0.0815198	-0.0530366	-0.18157	-0.228621	-0.092291	-0.2132	0.092291	-0.2132	0.18157	-0.228621	-0.00276642	0.000711012	0.000877027	0.00770277	0.00534263	0.00277966
i3_s1_f06_p2_d2.jpg	i3_s1_f06	s1	f06	448.713	6.10638	-0.231518	0.2223	-0.245605	0.0320558	-0.284328	-0.12972	0.231518	0.2223	0.245605	0.0320558	0.284328	-0.12972	-0.0452854	0.191724	-0.104145	0.107616	0.0452854	0.191724	0.104145	0.107616	0	0.232958	-0.0830006	-0.0527593	-0.0329216	-0.0473252	0.0329216	-0.0473252	0.0830006	-0.0527593	-0.182576	-0.228877	-0.0918355	-0.211493	0.0918355	-0.211493	0.182576	-0.228877	-0.00165563	-0.000145043	0.000435176	0.00732469	0.00578665	0.00244057
i3_s1_f08_p1_d1.jpg	i3_s1_f08	s1	f08	407.58	6.01024	-0.243118	0.208676	-0.238889	0.0446534	-0.297334	-0.1317	0.243118	0.208676	0.238889	0.0446534	0.297334	-0.1317	-0.0411965	0.19523	-0.0955096	0.105891	0.0411965	0.19523	0.0955096	0.105891	0	0.228953	-0.0737159	-0.0573599	-0.0319011	-0.0518376	0.0319011	-0.0518376	0.0737159	-0.0573599	-0.194593	-0.229132	-0.0838936	-0.198897	0.0838936	-0.198897	0.194593	-0.229132	0.00126052	0.00190852	-0.000713528	-0.00229253	0.00230121	-0.00846262
i3_s1_f08_p1_d2.jpg	i3_s1_f08	s1	f08	406.952	6.0087	-0.243493	0.209093	-0.238704	0.0448266	-0.296705	-0.13071	0.243493	0.209093	0.238704	0.0448266	0.296705	-0.13071	-0.0407203	0.194556	-0.0956409	0.106697	0.0407203	0.194556	0.0956409	0.106697	0	0.229407	-0.0732795	-0.0578385	-0.0319564	-0.0523466	0.0319564	-0.0523466	0.0732795	-0.0578385	-0.194886	-0.229358	-0.0824188	-0.199623	0.0824188	-0.199623	0.194886	-0.229358	0.0013069	0.0029042	-0.00115317	-0.00236482	0.00244243	-0.00855626
i3_s1_f08_p2_d1.jpg	i3_s1_f08	s1	f08	408.212	6.01179	-0.242822	0.207594	-0.238622	0.0442472	-0.296452	-0.130825	0.242822	0.207594	0.238622	0.0442472	0.296452	-0.130825	-0.0411762	0.19464	-0.096469	0.104894	0.0411762	0.19464	0.096469	0.104894	0	0.231524	-0.0730918	-0.0571177	-0.0318709	-0.0516066	0.0318709	-0.0516066	0.0730918	-0.0571177	-0.200205	-0.228635	-0.081675	-0.198953	0.081675	-0.198953	0.200205	-0.228635	0.000889855	0.00250289	-0.00184582	-0.00330575	0.00192694	-0.00811438
i3_s1_f08_p2_d2.jpg	i3_s1_f08	s1	f08	408.429	6.01232	-0.243236	0.207647	-0.238494	0.0433289	-0.296269	-0.131106	0.243236	0.207647	0.238494	0.0433289	0.296269	-0.131106	-0.0411475	0.196308	-0.0974887	0.104454	0.0411475	0.196308	0.0974887	0.104454	0	0.229453	-0.0741304	-0.0574327	-0.0313272	-0.0514038	0.0313272	-0.0514038	0.0741304	-0.0574327	-0.200115	-0.227814	-0.0816217	-0.198708	0.0816217	-0.198708	0.200115	-0.227814	0.000518345	0.00309295	-0.00135984	-0.00269735	0.00274157	-0.00921204
i3_s1_f09_p1_d1.jpg	i3_s1_f09	s1	f09	476.956	6.16742	-0.22974	0.224249	-0.223967	0.0179716	-0.280821	-0.133635	0.22974	0.224249	0.223967	0.0179716	0.280821	-0.133635	-0.0467929	0.208962	-0.103315	0.116036	0.0467929	0.208962	0.103315	0.116036	0	0.2506	-0.0818765	-0.0635698	-0.0455977	-0.0584147	0.0455977	-0.0584147	0.0818765	-0.0635698	-0.178053	-0.230302	-0.087892	-0.206596	0.087892	-0.206596	0.178053	-0.230302	0.00812669	0.00672985	-0.00268235	-0.0160581	-0.00201044	-1.81563e-05
i3_s1_f09_p1_d2.jpg	i3_s1_f09	s1	f09	477.311	6.16817	-0.229589	0.224629	-0.222908	0.018492	-0.280176	-0.133928	0.229589	0.224629	0.222908	0.018492	0.280176	-0.133928	-0.0463073	0.209344	-0.103243	0.116025	0.0463073	0.209344	0.103243	0.116025	0	0.250954	-0.0822761	-0.0643693	-0.046021	-0.0583048	0.046021	-0.0583048	0.0822761	-0.0643693	-0.178387	-0.230528	-0.0878339	-0.206837	0.0878339	-0.206837	0.178387	-0.230528	0.00832101	0.00668388	-0.00335367	-0.0160833	-0.00220094	-6.63068e-05
i3_s1_f09_p2_d1.jpg	i3_s1_f09	s1	f09	477.857	6.16931	-0.231101	0.224428	-0.223171	0.0199803	-0.281209	-0.133187	0.231101	0.224428	0.223171	0.0199803	0.281209	-0.133187	-0.0453559	0.207365	-0.102294	0.115588	0.0453559	0.207365	0.102294	0.115588	0	0.250298	-0.0821631	-0.0632498	-0.0468698	-0.0576418	0.0468698	-0.0576418	0.0821631	-0.0632498	-0.178151	-0.232407	-0.0868141	-0.206025	0.0868141	-0.206025	0.178151	-0.232407	0.00860485	0.00564482	-0.00551768	-0.0157848	-0.00154834	-0.000376365
i3_s1_f09_p2_d2.jpg	i3_s1_f09	s1	f09	477	6.16752	-0.230161	0.224251	-0.22404	0.018963	-0.28081	-0.133119	0.230161	0.224251	0.22404	0.018963	0.28081	-0.133119	-0.044075	0.208972	-0.0997359	0.116098	0.044075	0.208972	0.0997359	0.116098	0	0.250613	-0.0827763	-0.0635104	-0.0460436	-0.0574384	0.0460436	-0.0574384	0.0827763	-0.0635104	-0.177563	-0.232525	-0.0869767	-0.206997	0.0869767	-0.206997	0.177563	-0.232525	0.00789986	0.00603056	-0.00527527	-0.015874	-0.00170041	-1.32296e-05
i3_s1_f10_p1_d1.jpg	i3_s1_f10	s1	f10	461.718	6.13495	-0.227584	0.234281	-0.249025	0.0251486	-0.282535	-0.134212	0.227584	0.234281	0.249025	0.0251486	0.282535	-0.134212	-0.037609	0.203211	-0.11024	0.0960514	0.037609	0.203211	0.11024	0.0960514	0	0.242918	-0.0755799	-0.0598789	-0.0352117	-0.0551228	0.0352117	-0.0551228	0.0755799	-0.0598789	-0.167237	-0.230355	-0.0778119	-0.200583	0.0778119	-0.200583	0.167237	-0.230355	-0.0119381	0.0100684	0.00692037	0.00740187	0.000291358	0.00177412
i3_s1_f10_p1_d2.jpg	i3_s1_f10	s1	f10	460.609	6.13255	-0.22907	0.234226	-0.248667	0.0246135	-0.282212	-0.13465	0.22907	0.234226	0.248667	0.0246135	0.282212	-0.13465	-0.0381744	0.203081	-0.109553	0.0966258	0.0381744	0.203081	0.109553	0.0966258	0	0.243841	-0.0757821	-0.0596649	-0.0338751	-0.0558595	0.0338751	-0.0558595	0.0757821	-0.0596649	-0.166678	-0.229591	-0.0770476	-0.200701	0.0770476	-0.200701	0.166678	-0.229591	-0.0122455	0.00996769	0.00680432	0.00722418	0.000280357	0.00298236
i3_s1_f10_p2_d1.jpg	i3_s1_f10	s1	f10	461.255	6.13395	-0.228743	0.232743	-0.249284	0.0243369	-0.282335	-0.13565	0.228743	0.232743	0.249284	0.0243369	0.282335	-0.13565	-0.0362486	0.204006	-0.110311	0.0976136	0.0362486	0.204006	0.110311	0.0976136	0	0.242344	-0.0761407	-0.0603262	-0.0357082	-0.0555907	0.0357082	-0.0555907	0.0761407	-0.0603262	-0.168309	-0.229057	-0.0774348	-0.199248	0.0774348	-0.199248	0.168309	-0.229057	-0.0132566	0.0108504	0.00678102	0.00718767	-0.000200038	0.00198565
i3_s1_f10_p2_d2.jpg	i3_s1_f10	s1	f10	460.389	6.13207	-0.227727	0.234035	-0.250186	0.0241923	-0.2805	-0.135122	0.227727	0.234035	0.250186	0.0241923	0.2805	-0.135122	-0.0372879	0.204237	-0.11106	0.0957667	0.0372879	0.204237	0.11106	0.0957667	0	0.243099	-0.076312	-0.0606197	-0.0362072	-0.0554262	0.0362072	-0.0554262	0.076312	-0.0606197	-0.168186	-0.229203	-0.0789944	-0.199411	0.0789944	-0.199411	0.168186	-0.229203	-0.0136562	0.0111098	0.00664368	0.00851924	-0.00085101	0.00237657
i3_s1_f11_p1_d1.jpg	i3_s1_f11	s1	f11	468.03	6.14853	-0.227467	0.22687	-0.24299	0.0370501	-0.280991	-0.123634	0.227467	0.22687	0.24299	0.0370501	0.280991	-0.123634	-0.0563624	0.197557	-0.0989664	0.110077	0.0563624	0.197557	0.0989664	0.110077	0	0.240342	-0.0780247	-0.076248	-0.0357209	-0.0649028	0.0357209	-0.0649028	0.0780247	-0.076248	-0.181583	-0.222263	-0.0926663	-0.204678	0.0926663	-0.204678	0.181583	-0.222263	0.00501887	0.00197528	0.00577351	2.20644e-06	0.00907349	0.00134936
i3_s1_f11_p1_d2.jpg	i3_s1_f11	s1	f11	467.274	6.14692	-0.226903	0.228155	-0.242429	0.0371336	-0.279598	-0.123836	0.226903	0.228155	0.242429	0.0371336	0.279598	-0.123836	-0.0564792	0.197861	-0.0982033	0.109789	0.0564792	0.197861	0.0982033	0.109789	0	0.240755	-0.0776936	-0.0758926	-0.0367355	-0.0649846	0.0367355	-0.0649846	0.0776936	-0.0758926	-0.181409	-0.22355	-0.0928176	-0.205053	0.0928176	-0.205053	0.181409	-0.22355	0.00598176	0.0020038	0.00480596	0.000965962	0.00901259	0.000430029
i3_s1_f11_p2_d1.jpg	i3_s1_f11	s1	f11	467.971	6.14841	-0.226513	0.230658	-0.242954	0.0353083	-0.280049	-0.124452	0.226513	0.230658	0.242954	0.0353083	0.280049	-0.124452	-0.0568118	0.197653	-0.0998905	0.10925	0.0568118	0.197653	0.0998905	0.10925	0	0.239533	-0.0775631	-0.0757005	-0.0347977	-0.0642996	0.0347977	-0.0642996	0.0775631	-0.0757005	-0.179246	-0.223135	-0.0912764	-0.205049	0.0912764	-0.205049	0.179246	-0.223135	0.00657258	0.00198979	0.00436396	0.000973608	0.00859856	0.00137141
i3_s1_f11_p2_d2.jpg	i3_s1_f11	s1	f11	467.367	6.14711	-0.22681	0.228495	-0.242802	0.0357166	-0.280862	-0.124217	0.22681	0.228495	0.242802	0.0357166	0.280862	-0.124217	-0.0559215	0.1973	-0.101407	0.10977	0.0559215	0.1973	0.101407	0.10977	0	0.239744	-0.0786134	-0.0735134	-0.0371829	-0.0654519	0.0371829	-0.0654519	0.0786134	-0.0735134	-0.179465	-0.223979	-0.0918714	-0.203992	0.0918714	-0.203992	0.179465	-0.223979	0.00716769	0.00128335	0.00475957	0.000238732	0.00823345	0.00155388
i3_s1_f12_p1_d1.jpg	i3_s1_f12	s1	f12	449.08	6.1072	-0.224633	0.229771	-0.259749	0.0301145	-0.285206	-0.125361	0.224633	0.229771	0.259749	0.0301145	0.285206	-0.125361	-0.0446493	0.198743	-0.10299	0.10217	0.0446493	0.198743	0.10299	0.10217	0	0.237969	-0.0793961	-0.06803	-0.0323354	-0.0650538	0.0323354	-0.0650538	0.0793961	-0.06803	-0.169187	-0.220517	-0.0877398	-0.200821	0.0877398	-0.200821	0.169187	-0.220517	0.00920446	-0.00253441	-0.00263485	-0.00626593	-0.00024551	-0.00991132
i3_s1_f12_p1_d2.jpg	i3_s1_f12	s1	f12	450.525	6.11041	-0.22534	0.2302	-0.259392	0.0306974	-0.285746	-0.124276	0.22534	0.2302	0.259392	0.0306974	0.285746	-0.124276	-0.0444929	0.198298	-0.103629	0.103496	0.0444929	0.198298	0.103629	0.103496	0	0.237397	-0.0776725	-0.0690373	-0.0327146	-0.0675586	0.0327146	-0.0675586	0.0776725	-0.0690373	-0.168148	-0.21959	-0.0874625	-0.200929	0.0874625	-0.200929	0.168148	-0.21959	0.00937638	-0.00358174	-0.00333426	-0.00584582	-0.00187569	-0.00852564
i3_s1_f12_p2_d1.jpg	i3_s1_f12	s1	f12	449.773	6.10874	-0.225748	0.229631	-0.260793	0.0312078	-0.285267	-0.125492	0.225748	0.229631	0.260793	0.0312078	0.285267	-0.125492	-0.0436053	0.198633	-0.103322	0.102702	0.0436053	0.198633	0.103322	0.102702	0	0.237301	-0.0768418	-0.0677719	-0.0332563	-0.0662221	0.0332563	-0.0662221	0.0768418	-0.0677719	-0.167472	-0.220036	-0.0866377	-0.201302	0.0866377	-0.201302	0.167472	-0.220036	0.00977823	-0.00338254	-0.00368899	-0.00813597	-0.00104715	-0.00839822
i3_s1_f12_p2_d2.jpg	i3_s1_f12	s1	f12	449.155	6.10737	-0.225555	0.229935	-0.259698	0.0312588	-0.28563	-0.126151	0.225555	0.229935	0.259698	0.0312588	0.28563	-0.126151	-0.0446311	0.198405	-0.104921	0.102839	0.0446311	0.198405	0.104921	0.102839	0	0.237622	-0.0749921	-0.0678441	-0.0333013	-0.066325	0.0333013	-0.066325	0.0749921	-0.0678441	-0.1672	-0.219841	-0.0877217	-0.201088	0.0877217	-0.201088	0.1672	-0.219841	0.00977749	-0.00342252	-0.00270014	-0.00622866	-0.0014823	-0.0099232
i3_s1_f13_p1_d1.jpg	i3_s1_f13	s1	f13	472.102	6.15719	-0.234799	0.213533	-0.252499	0.0373281	-0.280005	-0.127846	0.234799	0.213533	0.252499	0.0373281	0.280005	-0.127846	-0.0468866	0.202298	-0.104139	0.110653	0.0468866	0.202298	0.104139	0.110653	0	0.230617	-0.0868182	-0.0592979	-0.0382389	-0.0632981	0.0382389	-0.0632981	0.0868182	-0.0592979	-0.178234	-0.224441	-0.0882193	-0.204237	0.0882193	-0.204237	0.178234	-0.224441	0.00525409	0.00319285	0.00806155	0.00023427	0.00224462	0.000663225
i3_s1_f13_p1_d2.jpg	i3_s1_f13	s1	f13	471.378	6.15566	-0.234696	0.213172	-0.252881	0.036727	-0.28043	-0.126867	0.234696	0.213172	0.252881	0.036727	0.28043	-0.126867	-0.0464626	0.202808	-0.104283	0.110138	0.0464626	0.202808	0.104283	0.110138	0	0.231217	-0.0860238	-0.059587	-0.0382754	-0.0636277	0.0382754	-0.0636277	0.0860238	-0.059587	-0.178035	-0.223139	-0.0892773	-0.205232	0.0892773	-0.205232	0.178035	-0.223139	0.00551762	0.00281142	0.00722389	-0.00017397	0.00261789	0.000211111
i3_s1_f13_p2_d1.jpg	i3_s1_f13	s1	f13	472.985	6.15906	-0.23348	0.213036	-0.252535	0.0353161	-0.280922	-0.127311	0.23348	0.213036	0.252535	0.0353161	0.280922	-0.127311	-0.0454088	0.203155	-0.102561	0.11169	0.0454088	0.203155	0.102561	0.11169	0	0.230101	-0.0871283	-0.0588991	-0.0377002	-0.0629064	0.0377002	-0.0629064	0.0871283	-0.0588991	-0.179789	-0.224184	-0.0889765	-0.204948	0.0889765	-0.204948	0.179789	-0.224184	0.00619796	0.00365205	0.00607306	-0.000237562	0.00246104	-0.000310985
i3_s1_f13_p2_d2.jpg	i3_s1_f13	s1	f13	473.446	6.16004	-0.232793	0.212771	-0.252286	0.0361377	-0.281113	-0.12864	0.232793	0.212771	0.252286	0.0361377	0.281113	-0.12864	-0.0453505	0.203333	-0.102908	0.111505	0.0453505	0.203333	0.102908	0.111505	0	0.230272	-0.0861054	-0.0593814	-0.039502	-0.0629284	0.039502	-0.0629284	0.0861054	-0.0593814	-0.180537	-0.223568	-0.0898248	-0.204364	0.0898248	-0.204364	0.180537	-0.223568	0.00562159	0.00382621	0.00618133	-7.64744e-05	0.00227584	-0.000639379
i3_s1_f14_p1_d1.jpg	i3_s1_f14	s1	f14	467.125	6.1466	-0.224231	0.220169	-0.241053	0.0419774	-0.28145	-0.13736	0.224231	0.220169	0.241053	0.0419774	0.28145	-0.13736	-0.0523723	0.205842	-0.0995504	0.103661	0.0523723	0.205842	0.0995504	0.103661	0	0.236457	-0.0789283	-0.0672847	-0.0395376	-0.0595777	0.0395376	-0.0595777	0.0789283	-0.0672847	-0.188352	-0.221326	-0.0975851	-0.20433	0.0975851	-0.20433	0.188352	-0.221326	0.00917482	-0.00696221	-0.00523069	-0.00451811	-0.00472276	-0.00315324
i3_s1_f14_p1_d2.jpg	i3_s1_f14	s1	f14	466.839	6.14598	-0.22535	0.218332	-0.241259	0.0423918	-0.282129	-0.138516	0.22535	0.218332	0.241259	0.0423918	0.282129	-0.138516	-0.0514726	0.206292	-0.0991639	0.104098	0.0514726	0.206292	0.0991639	0.104098	0	0.236959	-0.0785178	-0.0669998	-0.0395273	-0.0592981	0.0395273	-0.0592981	0.0785178	-0.0669998	-0.188013	-0.221151	-0.097164	-0.203629	0.097164	-0.203629	0.188013	-0.221151	0.00918053	-0.00717497	-0.0062598	-0.00521305	-0.00457975	-0.00332566
i3_s1_f14_p2_d1.jpg	i3_s1_f14	s1	f14	465.791	6.14374	-0.223983	0.222924	-0.240408	0.0433497	-0.282357	-0.134706	0.223983	0.222924	0.240408	0.0433497	0.282357	-0.134706	-0.0557731	0.201556	-0.0985458	0.103329	0.0557731	0.201556	0.0985458	0.103329	0	0.235513	-0.0801497	-0.067578	-0.0387219	-0.0598631	0.0387219	-0.0598631	0.0801497	-0.067578	-0.189816	-0.222197	-0.0965214	-0.204572	0.0965214	-0.204572	0.189816	-0.222197	0.00949729	-0.00654142	-0.00470948	-0.00493908	-0.00291769	-0.00419406
i3_s1_f14_p2_d2.jpg	i3_s1_f14	s1	f14	465.774	6.1437	-0.223521	0.222585	-0.239965	0.0434786	-0.282867	-0.13506	0.223521	0.222585	0.239965	0.0434786	0.282867	-0.13506	-0.0552546	0.20124	-0.100405	0.103956	0.0552546	0.20124	0.100405	0.103956	0	0.234796	-0.0806425	-0.0669573	-0.0373195	-0.0596742	0.0373195	-0.0596742	0.0806425	-0.0669573	-0.189866	-0.222068	-0.0969771	-0.204898	0.0969771	-0.204898	0.189866	-0.222068	0.0106907	-0.0062881	-0.00427359	-0.00516898	-0.00234325	-0.00489293
i3_s1_f15_p1_d1.jpg	i3_s1_f15	s1	f15	411.354	6.01945	-0.237709	0.20824	-0.265876	0.02251	-0.288658	-0.127724	0.237709	0.20824	0.265876	0.02251	0.288658	-0.127724	-0.0661812	0.192488	-0.108274	0.0970579	0.0661812	0.192488	0.108274	0.0970579	0	0.234536	-0.0826841	-0.0533903	-0.0391193	-0.0432594	0.0391193	-0.0432594	0.0826841	-0.0533903	-0.186522	-0.220647	-0.0959082	-0.192544	0.0959082	-0.192544	0.186522	-0.220647	0.0103782	-0.0122804	-0.00112361	-0.00916428	-0.00543544	0.000396925
i3_s1_f15_p1_d2.jpg	i3_s1_f15	s1	f15	410.69	6.01784	-0.23752	0.208605	-0.265211	0.0216004	-0.288032	-0.127816	0.23752	0.208605	0.265211	0.0216004	0.288032	-0.127816	-0.0657891	0.193458	-0.108484	0.09677	0.0657891	0.193458	0.108484	0.09677	0	0.235012	-0.0822695	-0.0527977	-0.0386542	-0.0442617	0.0386542	-0.0442617	0.0822695	-0.0527977	-0.18733	-0.220864	-0.096042	-0.1922	0.096042	-0.1922	0.18733	-0.220864	0.0081247	-0.0124407	-0.000618473	-0.00932405	-0.00592557	0.000240215
i3_s1_f15_p2_d1.jpg	i3_s1_f15	s1	f15	412.414	6.02203	-0.236483	0.209148	-0.262026	0.0237129	-0.287985	-0.127889	0.236483	0.209148	0.262026	0.0237129	0.287985	-0.127889	-0.0643663	0.19229	-0.109093	0.0975176	0.0643663	0.19229	0.109093	0.0975176	0	0.231632	-0.0820276	-0.0521024	-0.0385427	-0.0431276	0.0385427	-0.0431276	0.0820276	-0.0521024	-0.193969	-0.223386	-0.0947143	-0.19198	0.0947143	-0.19198	0.193969	-0.223386	0.0102068	-0.0129752	0.000847195	-0.00912634	-0.00442261	-0.0016059
i3_s1_f15_p2_d2.jpg	i3_s1_f15	s1	f15	412.057	6.02116	-0.237254	0.209013	-0.263846	0.0218401	-0.287717	-0.127715	0.237254	0.209013	0.263846	0.0218401	0.287717	-0.127715	-0.0639375	0.191617	-0.108073	0.0977985	0.0639375	0.191617	0.108073	0.0977985	0	0.233149	-0.0826077	-0.0525031	-0.038065	-0.0434797	0.038065	-0.0434797	0.0826077	-0.0525031	-0.194143	-0.222293	-0.0942349	-0.190851	0.0942349	-0.190851	0.194143	-0.222293	0.0101412	-0.0122258	0.000632598	-0.00890937	-0.00276836	-0.00128362
i3_s1_f16_p1_d1.jpg	i3_s1_f16	s1	f16	473.198	6.15951	-0.22874	0.222499	-0.261687	0.0259992	-0.277103	-0.126442	0.22874	0.222499	0.261687	0.0259992	0.277103	-0.126442	-0.0387415	0.208246	-0.10663	0.099006	0.0387415	0.208246	0.10663	0.099006	0	0.234933	-0.0819534	-0.0590773	-0.0404501	-0.0575898	0.0404501	-0.0575898	0.0819534	-0.0590773	-0.169943	-0.224618	-0.0884559	-0.20549	0.0884559	-0.20549	0.169943	-0.224618	0.00200243	0.00418435	-0.00284917	-0.00846475	-0.000871373	-0.00510682
i3_s1_f16_p1_d2.jpg	i3_s1_f16	s1	f16	473.985	6.16117	-0.22834	0.224357	-0.263078	0.0263553	-0.276153	-0.127645	0.22834	0.224357	0.263078	0.0263553	0.276153	-0.127645	-0.0386662	0.207376	-0.107359	0.0987863	0.0386662	0.207376	0.107359	0.0987863	0	0.234478	-0.0827364	-0.0594784	-0.0403812	-0.0584452	0.0403812	-0.0584452	0.0827364	-0.0594784	-0.169183	-0.223823	-0.086916	-0.204722	0.086916	-0.204722	0.169183	-0.223823	0.00241443	0.0036269	-0.00236598	-0.00900278	-0.00172862	-0.00475225
i3_s1_f16_p2_d1.jpg	i3_s1_f16	s1	f16	473.949	6.1611	-0.228838	0.223574	-0.263588	0.0264682	-0.276686	-0.127571	0.228838	0.223574	0.263588	0.0264682	0.276686	-0.127571	-0.0400393	0.207042	-0.105083	0.0975063	0.0400393	0.207042	0.105083	0.0975063	0	0.236459	-0.0836707	-0.0589449	-0.0417721	-0.0574307	0.0417721	-0.0574307	0.0836707	-0.0589449	-0.168271	-0.224662	-0.0869325	-0.204211	0.0869325	-0.204211	0.168271	-0.224662	0.00197047	0.00332781	-0.00241545	-0.00736165	-0.00127257	-0.00584249
i3_s1_f16_p2_d2.jpg	i3_s1_f16	s1	f16	473.759	6.1607	-0.228463	0.224068	-0.262778	0.0268989	-0.27634	-0.127213	0.228463	0.224068	0.262778	0.0268989	0.27634	-0.127213	-0.0400569	0.206617	-0.104652	0.0979546	0.0400569	0.206617	0.104652	0.0979546	0	0.236496	-0.0837091	-0.0594817	-0.0417848	-0.0570413	0.0417848	-0.0570413	0.0837091	-0.0594817	-0.168789	-0.224788	-0.0874146	-0.205262	0.0874146	-0.205262	0.168789	-0.224788	0.00208304	0.00309668	-0.00296792	-0.00756745	-0.000597841	-0.00602889
i3_s1_f17_p1_d1.jpg	i3_s1_f17	s1	f17	417.807	6.03502	-0.246653	0.187375	-0.259234	0.0244352	-0.29595	-0.130033	0.246653	0.187375	0.259234	0.0244352	0.29595	-0.130033	-0.0606666	0.182621	-0.106774	0.115532	0.0606666	0.182621	0.106774	0.115532	0	0.226599	-0.0858427	-0.0440969	-0.0436421	-0.0293638	0.0436421	-0.0293638	0.0858427	-0.0440969	-0.201105	-0.226206	-0.10493	-0.193563	0.10493	-0.193563	0.201105	-0.226206	0.00793431	-0.00554549	-0.00418534	-0.00476	-0.00311571	-0.00551649
i3_s1_f17_p1_d2.jpg	i3_s1_f17	s1	f17	418.01	6.03551	-0.245584	0.186712	-0.259673	0.0237888	-0.296891	-0.131155	0.245584	0.186712	0.259673	0.0237888	0.296891	-0.131155	-0.0606305	0.182432	-0.106248	0.116399	0.0606305	0.182432	0.106248	0.116399	0	0.226909	-0.0858161	-0.0437345	-0.0436202	-0.0289873	0.0436202	-0.0289873	0.0858161	-0.0437345	-0.202059	-0.226279	-0.104407	-0.19263	0.104407	-0.19263	0.202059	-0.226279	0.00707922	-0.00456008	-0.00447012	-0.00483749	-0.00283639	-0.00510169
i3_s1_f17_p2_d1.jpg	i3_s1_f17	s1	f17	419.657	6.03944	-0.24728	0.185085	-0.26132	0.0242257	-0.2974	-0.130722	0.24728	0.185085	0.26132	0.0242257	0.2974	-0.130722	-0.0614296	0.180747	-0.106379	0.115391	0.0614296	0.180747	0.106379	0.115391	0	0.228181	-0.0849919	-0.0432103	-0.0424437	-0.0275578	0.0424437	-0.0275578	0.0849919	-0.0432103	-0.202352	-0.226014	-0.105025	-0.192035	0.105025	-0.192035	0.202352	-0.226014	0.00759679	-0.00587649	-0.00339179	-0.00559693	-0.00120767	-0.00419844
i3_s1_f17_p2_d2.jpg	i3_s1_f17	s1	f17	419.423	6.03888	-0.246488	0.184093	-0.261496	0.0241331	-0.296564	-0.130404	0.246488	0.184093	0.261496	0.0241331	0.296564	-0.130404	-0.0604186	0.181289	-0.105965	0.116391	0.0604186	0.181289	0.105965	0.116391	0	0.229227	-0.0845394	-0.0433559	-0.0434757	-0.0271772	0.0434757	-0.0271772	0.0845394	-0.0433559	-0.202973	-0.22579	-0.105604	-0.193792	0.105604	-0.193792	0.202973	-0.22579	0.00589863	-0.00280524	-0.00408787	-0.00560125	-0.000890788	-0.00469471
i3_s1_f18_p1_d1.jpg	i3_s1_f18	s1	f18	424.569	6.05108	-0.23697	0.211975	-0.248361	0.035093	-0.291244	-0.13274	0.23697	0.211975	0.248361	0.035093	0.291244	-0.13274	-0.0580831	0.193422	-0.105016	0.101557	0.0580831	0.193422	0.105016	0.101557	0	0.232935	-0.0830866	-0.055123	-0.040931	-0.0457568	0.040931	-0.0457568	0.0830866	-0.055123	-0.188373	-0.228803	-0.0831587	-0.196092	0.0831587	-0.196092	0.188373	-0.228803	0.0037096	-0.000904863	-0.0049824	-0.00497247	0.00123126	-0.00331736
i3_s1_f18_p1_d2.jpg	i3_s1_f18	s1	f18	424.809	6.05164	-0.236326	0.212286	-0.248222	0.0355016	-0.290565	-0.132232	0.236326	0.212286	0.248222	0.0355016	0.290565	-0.132232	-0.0585621	0.193237	-0.105976	0.101933	0.0585621	0.193237	0.105976	0.101933	0	0.232211	-0.0830388	-0.0556849	-0.0414193	-0.0447886	0.0414193	-0.0447886	0.0830388	-0.0556849	-0.188265	-0.229269	-0.0836227	-0.197088	0.0836227	-0.197088	0.188265	-0.229269	0.00452752	-0.00201248	-0.00461269	-0.00607934	0.0011427	-0.0023897
i3_s1_f18_p2_d1.jpg	i3_s1_f18	s1	f18	424.521	6.05096	-0.237495	0.21339	-0.249394	0.0359778	-0.291256	-0.13134	0.237495	0.21339	0.249394	0.0359778	0.291256	-0.13134	-0.0591118	0.192284	-0.105006	0.101938	0.0591118	0.192284	0.105006	0.101938	0	0.229233	-0.0820618	-0.0557734	-0.0429842	-0.0464133	0.0429842	-0.0464133	0.0820618	-0.0557734	-0.188377	-0.2269	-0.0831583	-0.197781	0.0831583	-0.197781	0.188377	-0.2269	0.00252553	-0.00226223	-0.00540934	-0.00583282	0.00104111	-0.00167218
i3_s1_f18_p2_d2.jpg	i3_s1_f18	s1	f18	424.499	6.05091	-0.237564	0.213083	-0.248442	0.0345887	-0.29286	-0.132263	0.237564	0.213083	0.248442	0.0345887	0.29286	-0.132263	-0.0601454	0.192455	-0.106583	0.101589	0.0601454	0.192455	0.106583	0.101589	0	0.22891	-0.0831087	-0.0561791	-0.0414504	-0.0442449	0.0414504	-0.0442449	0.0831087	-0.0561791	-0.188412	-0.22682	-0.0821588	-0.196663	0.0821588	-0.196663	0.188412	-0.22682	0.00373717	-0.00307755	-0.00435196	-0.007664	0.00040981	-0.00295085
i3_s1_f19_p1_d1.jpg	i3_s1_f19	s1	f19	408.819	6.01327	-0.229523	0.207583	-0.249399	0.0223129	-0.291574	-0.125514	0.229523	0.207583	0.249399	0.0223129	0.291574	-0.125514	-0.04422	0.204257	-0.103339	0.113679	0.04422	0.204257	0.103339	0.113679	0	0.234016	-0.081948	-0.0608838	-0.0436198	-0.0531221	0.0436198	-0.0531221	0.081948	-0.0608838	-0.182865	-0.224255	-0.099614	-0.201065	0.099614	-0.201065	0.182865	-0.224255	0.00470693	-0.00741704	0.011007	-0.00548763	-0.00377233	0.00252373
i3_s1_f19_p1_d2.jpg	i3_s1_f19	s1	f19	408.159	6.01166	-0.228812	0.207578	-0.248778	0.0214749	-0.291475	-0.125592	0.228812	0.207578	0.248778	0.0214749	0.291475	-0.125592	-0.0453575	0.2058	-0.103548	0.112905	0.0453575	0.2058	0.103548	0.112905	0	0.234624	-0.0815481	-0.0607781	-0.0425841	-0.0530233	0.0425841	-0.0530233	0.0815481	-0.0607781	-0.183693	-0.224452	-0.0981774	-0.201224	0.0981774	-0.201224	0.183693	-0.224452	0.00521478	-0.00793998	0.0115597	-0.00441258	-0.00486639	0.00145798
i3_s1_f19_p2_d1.jpg	i3_s1_f19	s1	f19	408.89	6.01345	-0.230013	0.207478	-0.247217	0.0222632	-0.290346	-0.124894	0.230013	0.207478	0.247217	0.0222632	0.290346	-0.124894	-0.0452836	0.203577	-0.102866	0.112575	0.0452836	0.203577	0.102866	0.112575	0	0.240292	-0.0808398	-0.0613365	-0.0419281	-0.052595	0.0419281	-0.052595	0.0808398	-0.0613365	-0.184386	-0.225727	-0.0979702	-0.201487	0.0979702	-0.201487	0.184386	-0.225727	0.00555218	-0.00697081	0.0122161	-0.00482779	-0.00355816	0.00183804
i3_s1_f19_p2_d2.jpg	i3_s1_f19	s1	f19	409.59	6.01516	-0.228089	0.20745	-0.247909	0.021467	-0.291438	-0.124902	0.228089	0.20745	0.247909	0.021467	0.291438	-0.124902	-0.0451882	0.204052	-0.102736	0.11377	0.0451882	0.204052	0.102736	0.11377	0	0.238624	-0.0807328	-0.060937	-0.042421	-0.0527578	0.042421	-0.0527578	0.0807328	-0.060937	-0.184108	-0.22609	-0.0983456	-0.201364	0.0983456	-0.201364	0.184108	-0.22609	0.00524122	-0.00611139	0.0122395	-0.00403063	-0.00315983	0.00106385
i3_s1_f20_p1_d1.jpg	i3_s1_f20	s1	f20	458.226	6.12736	-0.247116	0.207285	-0.253368	0.041404	-0.291687	-0.126316	0.247116	0.207285	0.253368	0.041404	0.291687	-0.126316	-0.0515265	0.181813	-0.110824	0.101728	0.0515265	0.181813	0.110824	0.101728	0	0.224694	-0.0875559	-0.0458404	-0.0393725	-0.040948	0.0393725	-0.040948	0.0875559	-0.0458404	-0.185763	-0.23351	-0.0890713	-0.197964	0.0890713	-0.197964	0.185763	-0.23351	0.00963703	-0.00158122	-0.000533705	-0.00870908	-0.00263367	-0.00698584
i3_s1_f20_p1_d2.jpg	i3_s1_f20	s1	f20	458.193	6.12729	-0.247612	0.207839	-0.253391	0.0419325	-0.292189	-0.126285	0.247612	0.207839	0.253391	0.0419325	0.292189	-0.126285	-0.0520025	0.181404	-0.110833	0.100848	0.0520025	0.181404	0.110833	0.100848	0	0.223822	-0.087565	-0.0453283	-0.0398486	-0.041855	0.0398486	-0.041855	0.087565	-0.0453283	-0.185783	-0.233008	-0.0890822	-0.197458	0.0890822	-0.197458	0.185783	-0.233008	0.0103953	-0.00207132	-0.000239063	-0.00919605	-0.00374987	-0.00700413
i3_s1_f20_p2_d1.jpg	i3_s1_f20	s1	f20	458.956	6.12895	-0.248203	0.20673	-0.252123	0.0406276	-0.291787	-0.125436	0.248203	0.20673	0.252123	0.0406276	0.291787	-0.125436	-0.0533519	0.181818	-0.111584	0.102269	0.0533519	0.181818	0.111584	0.102269	0	0.224134	-0.0860241	-0.043679	-0.039797	-0.0420949	0.039797	-0.0420949	0.0860241	-0.043679	-0.185951	-0.234388	-0.0903805	-0.197914	0.0903805	-0.197914	0.185951	-0.234388	0.012067	-0.000283914	-0.00131155	-0.00878171	-0.0028656	-0.00733245
i3_s1_f20_p2_d2.jpg	i3_s1_f20	s1	f20	458.771	6.12855	-0.247789	0.206883	-0.25267	0.0422098	-0.29235	-0.124363	0.247789	0.206883	0.25267	0.0422098	0.29235	-0.124363	-0.0528993	0.181531	-0.11018	0.101482	0.0528993	0.181531	0.11018	0.101482	0	0.22432	-0.08558	-0.0453993	-0.0388715	-0.0424045	0.0388715	-0.0424045	0.08558	-0.0453993	-0.186473	-0.234296	-0.0904059	-0.197804	0.0904059	-0.197804	0.186473	-0.234296	0.00996739	-0.000743473	-0.00185135	-0.00876604	-0.00184177	-0.00676321
i3_s1_f21_p1_d1.jpg	i3_s1_f21	s1	f21	444.913	6.09788	-0.217602	0.223755	-0.241576	0.0362434	-0.285409	-0.135253	0.217602	0.223755	0.241576	0.0362434	0.285409	-0.135253	-0.0480753	0.202967	-0.107659	0.103609	0.0480753	0.202967	0.107659	0.103609	0	0.234793	-0.0802884	-0.0595962	-0.035657	-0.0560544	0.035657	-0.0560544	0.0802884	-0.0595962	-0.190075	-0.229937	-0.0857683	-0.203131	0.0857683	-0.203131	0.190075	-0.229937	-0.000806061	-0.0146314	-0.00151356	-0.00454749	-0.00105597	-0.000116805
i3_s1_f21_p1_d2.jpg	i3_s1_f21	s1	f21	444.78	6.09758	-0.217637	0.22452	-0.241138	0.0359905	-0.284985	-0.135057	0.217637	0.22452	0.241138	0.0359905	0.284985	-0.135057	-0.0480834	0.203265	-0.107669	0.103379	0.0480834	0.203265	0.107669	0.103379	0	0.234607	-0.0793293	-0.0598793	-0.0361495	-0.0558433	0.0361495	-0.0558433	0.0793293	-0.0598793	-0.190134	-0.230738	-0.0852926	-0.20294	0.0852926	-0.20294	0.190134	-0.230738	-0.000311536	-0.0148157	-0.001366	-0.00475371	-0.000761596	0.000133013
i3_s1_f21_p2_d1.jpg	i3_s1_f21	s1	f21	445.909	6.10012	-0.217236	0.224059	-0.240001	0.0359305	-0.285316	-0.135707	0.217236	0.224059	0.240001	0.0359305	0.285316	-0.135707	-0.0480215	0.204636	-0.105742	0.103222	0.0480215	0.204636	0.105742	0.103222	0	0.2369	-0.0781875	-0.0589551	-0.0340782	-0.0563532	0.0340782	-0.0563532	0.0781875	-0.0589551	-0.188165	-0.235154	-0.0865139	-0.200128	0.0865139	-0.200128	0.188165	-0.235154	0.000183466	-0.0154229	0.000444122	-0.00407971	0.000429284	-0.000457489
i3_s1_f21_p2_d2.jpg	i3_s1_f21	s1	f21	445.974	6.10026	-0.216722	0.223826	-0.240959	0.0367001	-0.286264	-0.134904	0.216722	0.223826	0.240959	0.0367001	0.286264	-0.134904	-0.0475283	0.204396	-0.106242	0.102037	0.0475283	0.204396	0.106242	0.102037	0	0.236666	-0.0776998	-0.0586749	-0.0350512	-0.0565533	0.0350512	-0.0565533	0.0776998	-0.0586749	-0.188146	-0.235332	-0.0860262	-0.199828	0.0860262	-0.199828	0.188146	-0.235332	-0.000158595	-0.0162975	0.000497049	-0.00399662	0.00138907	-0.000356801
i3_s1_f22_p1_d1.jpg	i3_s1_f22	s1	f22	399.334	5.9898	-0.238722	0.212085	-0.258377	0.0301029	-0.308732	-0.138219	0.238722	0.212085	0.258377	0.0301029	0.308732	-0.138219	-0.0568557	0.174784	-0.106898	0.095971	0.0568557	0.174784	0.106898	0.095971	0	0.230401	-0.0781058	-0.0466529	-0.0369799	-0.0383191	0.0369799	-0.0383191	0.0781058	-0.0466529	-0.194331	-0.21446	-0.0944774	-0.190493	0.0944774	-0.190493	0.194331	-0.21446	0.00149199	0.000397993	-0.000169207	-0.0018134	0.00246785	-0.00304231
i3_s1_f22_p1_d2.jpg	i3_s1_f22	s1	f22	398.215	5.98699	-0.238271	0.211984	-0.258526	0.0311526	-0.307401	-0.138708	0.238271	0.211984	0.258526	0.0311526	0.307401	-0.138708	-0.0564687	0.174591	-0.107724	0.0961092	0.0564687	0.174591	0.107724	0.0961092	0	0.230904	-0.0777709	-0.0457956	-0.0370777	-0.0396103	0.0370777	-0.0396103	0.0777709	-0.0457956	-0.195406	-0.214603	-0.0947353	-0.190572	0.0947353	-0.190572	0.195406	-0.214603	0.000818715	-0.000132936	-0.000314657	-0.00289571	0.00178545	-0.00194877
i3_s1_f22_p2_d1.jpg	i3_s1_f22	s1	f22	397.567	5.98536	-0.239186	0.210111	-0.26001	0.0322581	-0.308402	-0.137313	0.239186	0.210111	0.26001	0.0322581	0.308402	-0.137313	-0.0581735	0.175934	-0.105704	0.0978676	0.0581735	0.175934	0.105704	0.0978676	0	0.226384	-0.0768168	-0.0464499	-0.037684	-0.0407968	0.037684	-0.0407968	0.0768168	-0.0464499	-0.195124	-0.216613	-0.0937823	-0.18819	0.0937823	-0.18819	0.195124	-0.216613	0.00162641	-4.09537e-05	-9.08718e-06	-0.00185728	0.00155236	-0.00394246
i3_s1_f22_p2_d2.jpg	i3_s1_f22	s1	f22	397.373	5.98488	-0.236089	0.211431	-0.259632	0.031207	-0.308069	-0.139574	0.236089	0.211431	0.259632	0.031207	0.308069	-0.139574	-0.0592874	0.176089	-0.104672	0.0974201	0.0592874	0.176089	0.104672	0.0974201	0	0.227658	-0.0774329	-0.0460057	-0.0371686	-0.039239	0.0371686	-0.039239	0.0774329	-0.0460057	-0.196859	-0.216266	-0.0943905	-0.188891	0.0943905	-0.188891	0.196859	-0.216266	0.00422088	-0.00177486	0.000398529	-0.00368419	0.00245851	-0.00264367
i1_s2_f01_p1_d1.jpg	i1_s2_f01	s2	f01	749.497	6.6194	-0.241379	0.251931	-0.247042	0.029436	-0.271225	-0.131005	0.241379	0.251931	0.247042	0.029436	0.271225	-0.131005	-0.0556468	0.186703	-0.114992	0.0993709	0.0556468	0.186703	0.114992	0.0993709	0	0.239062	-0.0791086	-0.074	-0.0312984	-0.0698714	0.0312984	-0.0698714	0.0791086	-0.074	-0.165505	-0.218944	-0.0795402	-0.193152	0.0795402	-0.193152	0.165505	-0.218944	0.000925663	0.00239516	0.00153953	-0.00761258	-0.00295513	0.00601562
i1_s2_f01_p1_d2.jpg	i1_s2_f01	s2	f01	749.903	6.61994	-0.241705	0.250728	-0.247375	0.0288122	-0.271992	-0.129714	0.241705	0.250728	0.247375	0.0288122	0.271992	-0.129714	-0.0547007	0.186459	-0.115383	0.09871	0.0547007	0.186459	0.115383	0.09871	0	0.241549	-0.0786069	-0.0740943	-0.0312888	-0.0695171	0.0312888	-0.0695171	0.0786069	-0.0740943	-0.165413	-0.218968	-0.0794957	-0.19319	0.0794957	-0.19319	0.165413	-0.218968	0.00133361	0.00250379	0.00185774	-0.00795326	-0.00222531	0.00568328
i1_s2_f01_p2_d1.jpg	i1_s2_f01	s2	f01	747.355	6.61654	-0.239771	0.250507	-0.248154	0.0287682	-0.273404	-0.130775	0.239771	0.250507	0.248154	0.0287682	0.273404	-0.130775	-0.0553342	0.185096	-0.113919	0.0988954	0.0553342	0.185096	0.113919	0.0988954	0	0.243118	-0.0788663	-0.073593	-0.0295408	-0.069431	0.0295408	-0.069431	0.0788663	-0.073593	-0.16737	-0.217977	-0.0793148	-0.193049	0.0793148	-0.193049	0.16737	-0.217977	0.00172361	0.00201893	0.00261589	-0.00756417	-0.00103271	0.00460229
i1_s2_f01_p2_d2.jpg	i1_s2_f01	s2	f01	746.81	6.61581	-0.239951	0.250375	-0.248345	0.0298536	-0.273606	-0.132105	0.239951	0.250375	0.248345	0.0298536	0.273606	-0.132105	-0.0558512	0.184923	-0.114003	0.0986582	0.0558512	0.184923	0.114003	0.0986582	0	0.24344	-0.0780052	-0.0734985	-0.0304872	-0.0693337	0.0304872	-0.0693337	0.0780052	-0.0734985	-0.16657	-0.218004	-0.0784474	-0.192588	0.0784474	-0.192588	0.16657	-0.218004	0.0019306	0.00180593	0.00260911	-0.00731491	-0.00122742	0.00442626
i1_s2_f02_p1_d1.jpg	i1_s2_f02	s2	f02	805.649	6.69165	-0.247276	0.232616	-0.254008	0.0293199	-0.272052	-0.126789	0.247276	0.232616	0.254008	0.0293199	0.272052	-0.126789	-0.052673	0.19152	-0.110376	0.103766	0.052673	0.19152	0.110376	0.103766	0	0.227407	-0.0774409	-0.0707427	-0.03087	-0.0588224	0.03087	-0.0588224	0.0774409	-0.0707427	-0.181263	-0.224871	-0.0816939	-0.1897	0.0816939	-0.1897	0.181263	-0.224871	-0.00456613	-0.00205153	0.00399705	0.00698895	-0.00220359	0.00252137
i1_s2_f02_p1_d2.jpg	i1_s2_f02	s2	f02	805.765	6.69179	-0.248107	0.232438	-0.253542	0.0291547	-0.272014	-0.126928	0.248107	0.232438	0.253542	0.0291547	0.272014	-0.126928	-0.0531021	0.191351	-0.110358	0.1036	0.0531021	0.191351	0.110358	0.1036	0	0.228515	-0.0770116	-0.0708934	-0.0312909	-0.0585509	0.0312909	-0.0585509	0.0770116	-0.0708934	-0.180809	-0.224585	-0.081679	-0.189844	0.081679	-0.189844	0.180809	-0.224585	-0.00458927	-0.00230043	0.00426061	0.0075786	-0.00246912	0.00312914
i1_s2_f02_p2_d1.jpg	i1_s2_f02	s2	f02	804.905	6.69072	-0.247569	0.234045	-0.253751	0.0291669	-0.271058	-0.126658	0.247569	0.234045	0.253751	0.0291669	0.271058	-0.126658	-0.0527976	0.19207	-0.11051	0.102871	0.0527976	0.19207	0.11051	0.102871	0	0.228736	-0.0758255	-0.0722248	-0.0309617	-0.0607447	0.0309617	-0.0607447	0.0758255	-0.0722248	-0.181816	-0.222809	-0.0808929	-0.190084	0.0808929	-0.190084	0.181816	-0.222809	-0.00429833	-0.00187259	0.0032676	0.00852253	-0.00124359	0.00209764
i1_s2_f02_p2_d2.jpg	i1_s2_f02	s2	f02	804.885	6.6907	-0.247166	0.233627	-0.254178	0.0295685	-0.271062	-0.127087	0.247166	0.233627	0.254178	0.0295685	0.271062	-0.127087	-0.0528176	0.191681	-0.109662	0.103735	0.0528176	0.191681	0.109662	0.103735	0	0.228773	-0.0762567	-0.0713596	-0.0309559	-0.061192	0.0309559	-0.061192	0.0762567	-0.0713596	-0.181821	-0.222842	-0.0809063	-0.190517	0.0809063	-0.190517	0.181821	-0.222842	-0.00394549	-0.00218692	0.00439328	0.00908553	-0.00149756	0.00265876
i1_s2_f03_p1_d1.jpg	i1_s2_f03	s2	f03	754.51	6.62607	-0.247769	0.232765	-0.254549	0.0167179	-0.272882	-0.126087	0.247769	0.232765	0.254549	0.0167179	0.272882	-0.126087	-0.055248	0.195243	-0.115662	0.110252	0.055248	0.195243	0.115662	0.110252	0	0.23098	-0.0795462	-0.0748424	-0.0292659	-0.0743325	0.0292659	-0.0743325	0.0795462	-0.0748424	-0.179633	-0.207493	-0.0886559	-0.187712	0.0886559	-0.187712	0.179633	-0.207493	0.00628694	-0.00824694	-0.00115073	0.00316485	0.00420388	0.00147568
i1_s2_f03_p1_d2.jpg	i1_s2_f03	s2	f03	754.937	6.62663	-0.247618	0.233734	-0.254875	0.0155178	-0.274111	-0.125843	0.247618	0.233734	0.254875	0.0155178	0.274111	-0.125843	-0.0556837	0.194864	-0.116033	0.109442	0.0556837	0.194864	0.116033	0.109442	0	0.230563	-0.0785868	-0.0741846	-0.0288002	-0.0741288	0.0288002	-0.0741288	0.0785868	-0.0741846	-0.179065	-0.207671	-0.0881497	-0.187012	0.0881497	-0.187012	0.179065	-0.207671	0.00660067	-0.00842071	-0.00165201	0.00342138	0.00407046	0.000328629
i1_s2_f03_p2_d1.jpg	i1_s2_f03	s2	f03	755.12	6.62688	-0.247639	0.232443	-0.25523	0.016184	-0.272647	-0.125673	0.247639	0.232443	0.25523	0.016184	0.272647	-0.125673	-0.0547152	0.195882	-0.115167	0.110076	0.0547152	0.195882	0.115167	0.110076	0	0.23253	-0.0781256	-0.0739405	-0.0301524	-0.0748007	0.0301524	-0.0748007	0.0781256	-0.0739405	-0.178169	-0.209271	-0.0881351	-0.187164	0.0881351	-0.187164	0.178169	-0.209271	0.00615768	-0.00825719	-0.00285303	0.00366259	0.00510329	0.00209504
i1_s2_f03_p2_d2.jpg	i1_s2_f03	s2	f03	755.86	6.62786	-0.246934	0.23268	-0.254966	0.0166062	-0.273285	-0.125096	0.246934	0.23268	0.254966	0.0166062	0.273285	-0.125096	-0.0555779	0.195239	-0.115964	0.110433	0.0555779	0.195239	0.115964	0.110433	0	0.232302	-0.078503	-0.0747853	-0.0301238	-0.0747185	0.0301238	-0.0747185	0.078503	-0.0747853	-0.177999	-0.208614	-0.0880495	-0.187896	0.0880495	-0.187896	0.177999	-0.208614	0.00566389	-0.00794612	-0.00185028	0.00487067	0.005274	0.00240015
i1_s2_f05_p1_d1.jpg	i1_s2_f05	s2	f05	687.498	6.53306	-0.244954	0.235498	-0.258228	0.0333752	-0.276252	-0.128008	0.244954	0.235498	0.258228	0.0333752	0.276252	-0.128008	-0.0497553	0.186443	-0.11504	0.101947	0.0497553	0.186443	0.11504	0.101947	0	0.234701	-0.0802894	-0.0751026	-0.0335465	-0.0640295	0.0335465	-0.0640295	0.0802894	-0.0751026	-0.167506	-0.21238	-0.0862364	-0.195095	0.0862364	-0.195095	0.167506	-0.21238	-0.00233724	-0.00489217	0.0102375	0.00164101	-0.0061098	0.00284909
i1_s2_f05_p1_d2.jpg	i1_s2_f05	s2	f05	688.739	6.53486	-0.245008	0.234131	-0.258275	0.0339084	-0.277247	-0.128789	0.245008	0.234131	0.258275	0.0339084	0.277247	-0.128789	-0.0491732	0.186125	-0.114833	0.102799	0.0491732	0.186125	0.114833	0.102799	0	0.234352	-0.0801363	-0.0738884	-0.0339848	-0.0638524	0.0339848	-0.0638524	0.0801363	-0.0738884	-0.1677	-0.211931	-0.0865788	-0.195679	0.0865788	-0.195679	0.1677	-0.211931	-0.00247638	-0.00478328	0.00907098	0.00124464	-0.00436464	0.0029938
i1_s2_f05_p2_d1.jpg	i1_s2_f05	s2	f05	689.895	6.53654	-0.244113	0.235465	-0.257828	0.0341021	-0.277323	-0.127779	0.244113	0.235465	0.257828	0.0341021	0.277323	-0.127779	-0.0486122	0.185553	-0.11514	0.102903	0.0486122	0.185553	0.11514	0.102903	0	0.233298	-0.0810167	-0.0739941	-0.0334465	-0.0629579	0.0334465	-0.0629579	0.0810167	-0.0739941	-0.166811	-0.214839	-0.0859293	-0.195102	0.0859293	-0.195102	0.166811	-0.214839	-0.00170029	-0.00502056	0.00905227	0.00152539	-0.00501891	0.00181998
i1_s2_f05_p2_d2.jpg	i1_s2_f05	s2	f05	689.546	6.53603	-0.244696	0.23576	-0.257465	0.0342558	-0.27747	-0.127698	0.244696	0.23576	0.257465	0.0342558	0.27747	-0.127698	-0.0481171	0.185322	-0.114219	0.102611	0.0481171	0.185322	0.114219	0.102611	0	0.233573	-0.0810384	-0.0743807	-0.0334442	-0.0633394	0.0334442	-0.0633394	0.0810384	-0.0743807	-0.1669	-0.213767	-0.0869931	-0.195549	0.0869931	-0.195549	0.1669	-0.213767	-0.00214878	-0.00412485	0.00970199	0.00138118	-0.00479552	0.00168658
i1_s2_f06_p1_d1.jpg	i1_s2_f06	s2	f06	798.988	6.68335	-0.241061	0.240154	-0.247454	0.0444637	-0.276429	-0.131531	0.241061	0.240154	0.247454	0.0444637	0.276429	-0.131531	-0.0478025	0.191139	-0.10997	0.0984118	0.0478025	0.191139	0.10997	0.0984118	0	0.238982	-0.0763465	-0.0797087	-0.0323478	-0.0684771	0.0323478	-0.0684771	0.0763465	-0.0797087	-0.166438	-0.220344	-0.0815212	-0.193599	0.0815212	-0.193599	0.166438	-0.220344	-0.00865641	-6.17e-05	0.00131111	-0.00786581	-0.00611113	0.00219651
i1_s2_f06_p1_d2.jpg	i1_s2_f06	s2	f06	798.854	6.68318	-0.241524	0.239234	-0.247917	0.0443928	-0.276911	-0.131216	0.241524	0.239234	0.247917	0.0443928	0.276911	-0.131216	-0.0478069	0.191513	-0.110409	0.0987726	0.0478069	0.191513	0.110409	0.0987726	0	0.238081	-0.0759286	-0.0798163	-0.0319227	-0.0685713	0.0319227	-0.0685713	0.0759286	-0.0798163	-0.166466	-0.220044	-0.0815303	-0.193304	0.0815303	-0.193304	0.166466	-0.220044	-0.00870669	-0.000325973	0.00233193	-0.00813802	-0.00576807	0.00232576
i1_s2_f06_p2_d1.jpg	i1_s2_f06	s2	f06	800.609	6.68537	-0.239697	0.23896	-0.246172	0.0439942	-0.275829	-0.133699	0.239697	0.23896	0.246172	0.0439942	0.275829	-0.133699	-0.048208	0.192456	-0.108868	0.0990923	0.048208	0.192456	0.108868	0.0990923	0	0.24236	-0.0757417	-0.0786375	-0.0318419	-0.0683179	0.0318419	-0.0683179	0.0757417	-0.0786375	-0.166978	-0.221074	-0.0821968	-0.193955	0.0821968	-0.193955	0.166978	-0.221074	-0.00869014	-0.00039302	0.0016703	-0.00768102	-0.0059815	0.00311431
i1_s2_f06_p2_d2.jpg	i1_s2_f06	s2	f06	800.491	6.68523	-0.240593	0.238367	-0.246209	0.0437967	-0.275441	-0.133494	0.240593	0.238367	0.246209	0.0437967	0.275441	-0.133494	-0.0482158	0.192711	-0.109315	0.099334	0.0482158	0.192711	0.109315	0.099334	0	0.242622	-0.0757551	-0.0792828	-0.0322764	-0.068104	0.0322764	-0.068104	0.0757551	-0.0792828	-0.166574	-0.220881	-0.0822101	-0.193757	0.0822101	-0.193757	0.166574	-0.220881	-0.00935375	-0.000375231	0.00185404	-0.00723509	-0.00538057	0.0031331
i1_s2_f08_p1_d1.jpg	i1_s2_f08	s2	f08	746.023	6.61476	-0.233301	0.241458	-0.245741	0.0364071	-0.267444	-0.134505	0.233301	0.241458	0.245741	0.0364071	0.267444	-0.134505	-0.0434648	0.20221	-0.104404	0.105228	0.0434648	0.20221	0.104404	0.105228	0	0.240058	-0.0752974	-0.0818517	-0.0309465	-0.067095	0.0309465	-0.067095	0.0752974	-0.0818517	-0.171827	-0.220904	-0.0799147	-0.200975	0.0799147	-0.200975	0.171827	-0.220904	0.00235791	-0.00287605	-0.00106135	0.000879491	0.00122704	0.00284044
i1_s2_f08_p1_d2.jpg	i1_s2_f08	s2	f08	746.633	6.61557	-0.233113	0.240341	-0.24508	0.0359183	-0.267694	-0.134396	0.233113	0.240341	0.24508	0.0359183	0.267694	-0.134396	-0.0434292	0.202044	-0.103857	0.105598	0.0434292	0.202044	0.103857	0.105598	0	0.243554	-0.0761623	-0.0817825	-0.0318412	-0.0679629	0.0318412	-0.0679629	0.0761623	-0.0817825	-0.171688	-0.220723	-0.0803106	-0.200813	0.0803106	-0.200813	0.171688	-0.220723	0.0026995	-0.00291077	-0.0011423	0.00129625	0.00117561	0.00187618
i1_s2_f08_p2_d1.jpg	i1_s2_f08	s2	f08	742.44	6.60994	-0.233537	0.240074	-0.245097	0.0363331	-0.266898	-0.134477	0.233537	0.240074	0.245097	0.0363331	0.266898	-0.134477	-0.0423015	0.201581	-0.103994	0.105955	0.0423015	0.201581	0.103994	0.105955	0	0.245614	-0.0756633	-0.0824934	-0.0310951	-0.0667542	0.0310951	-0.0667542	0.0756633	-0.0824934	-0.170823	-0.221764	-0.0793901	-0.201261	0.0793901	-0.201261	0.170823	-0.221764	0.00255364	-0.00361564	0.000401473	0.000647014	0.000365981	0.0026792
i1_s2_f08_p2_d2.jpg	i1_s2_f08	s2	f08	742.641	6.61021	-0.234377	0.239128	-0.245481	0.0368368	-0.266819	-0.134387	0.234377	0.239128	0.245481	0.0368368	0.266819	-0.134387	-0.0422869	0.201555	-0.10442	0.10643	0.0422869	0.201555	0.10442	0.10643	0	0.245593	-0.0756442	-0.0819564	-0.0315494	-0.0676071	0.0315494	-0.0676071	0.0756442	-0.0819564	-0.169844	-0.221639	-0.0798279	-0.201156	0.0798279	-0.201156	0.169844	-0.221639	0.00217458	-0.00304716	-0.000114127	0.000731353	0.000575471	0.00226326
i1_s2_f09_p1_d1.jpg	i1_s2_f09	s2	f09	782.244	6.66217	-0.242479	0.244842	-0.248675	0.0328537	-0.282984	-0.117138	0.242479	0.244842	0.248675	0.0328537	0.282984	-0.117138	-0.0410232	0.192851	-0.0948443	0.105088	0.0410232	0.192851	0.0948443	0.105088	0	0.236505	-0.0736663	-0.0848623	-0.0321786	-0.0795489	0.0321786	-0.0795489	0.0736663	-0.0848623	-0.162301	-0.216777	-0.0837747	-0.195561	0.0837747	-0.195561	0.162301	-0.216777	0.00203836	-0.00370642	0.00171368	0.0028551	0.00911855	-0.00512475
i1_s2_f09_p1_d2.jpg	i1_s2_f09	s2	f09	781.646	6.6614	-0.244387	0.243387	-0.248836	0.032134	-0.282289	-0.117505	0.244387	0.243387	0.248836	0.032134	0.282289	-0.117505	-0.0410444	0.193994	-0.094898	0.105293	0.0410444	0.193994	0.094898	0.105293	0	0.235044	-0.0741524	-0.0843413	-0.031319	-0.0790314	0.031319	-0.0790314	0.0741524	-0.0843413	-0.163281	-0.216777	-0.0838278	-0.194675	0.0838278	-0.194675	0.163281	-0.216777	0.00204782	-0.00292335	0.00179926	0.00277026	0.00926302	-0.0056661
i1_s2_f09_p2_d1.jpg	i1_s2_f09	s2	f09	783.304	6.66352	-0.245296	0.244301	-0.249642	0.033447	-0.283571	-0.116867	0.245296	0.244301	0.249642	0.033447	0.283571	-0.116867	-0.0428326	0.190662	-0.0965997	0.104423	0.0428326	0.190662	0.0965997	0.104423	0	0.233251	-0.0744292	-0.0840477	-0.0316996	-0.0782809	0.0316996	-0.0782809	0.0744292	-0.0840477	-0.16337	-0.215737	-0.0836719	-0.194527	0.0836719	-0.194527	0.16337	-0.215737	0.00403835	-0.00609312	0.00562551	0.002265	0.0117024	-0.00661846
i1_s2_f09_p2_d2.jpg	i1_s2_f09	s2	f09	783.621	6.66393	-0.245609	0.243744	-0.249523	0.0334329	-0.282987	-0.116806	0.245609	0.243744	0.249523	0.0334329	0.282987	-0.116806	-0.0428078	0.191002	-0.0978601	0.104814	0.0428078	0.191002	0.0978601	0.104814	0	0.233127	-0.0739505	-0.0840047	-0.0312457	-0.0782415	0.0312457	-0.0782415	0.0739505	-0.0840047	-0.163727	-0.215192	-0.0836297	-0.195312	0.0836297	-0.195312	0.163727	-0.215192	0.0038802	-0.00555029	0.00494648	0.00149153	0.0113993	-0.00563071
i1_s2_f10_p1_d1.jpg	i1_s2_f10	s2	f10	763.936	6.63848	-0.246378	0.237048	-0.2435	0.0314639	-0.26562	-0.14696	0.246378	0.237048	0.2435	0.0314639	0.26562	-0.14696	-0.0372594	0.2078	-0.100879	0.106601	0.0372594	0.2078	0.100879	0.106601	0	0.241516	-0.0749793	-0.0748459	-0.0328921	-0.0707584	0.0328921	-0.0707584	0.0749793	-0.0748459	-0.165331	-0.217943	-0.0839872	-0.193163	0.0839872	-0.193163	0.165331	-0.217943	0.00709549	0.00711887	-0.00781758	-0.00459971	-0.000706533	-0.00375424
i1_s2_f10_p1_d2.jpg	i1_s2_f10	s2	f10	764.363	6.63904	-0.246702	0.236424	-0.244693	0.0318418	-0.266367	-0.146935	0.246702	0.236424	0.244693	0.0318418	0.266367	-0.146935	-0.0358948	0.207169	-0.100817	0.106504	0.0358948	0.207169	0.100817	0.106504	0	0.242228	-0.0744886	-0.0748518	-0.0328838	-0.0712072	0.0328838	-0.0712072	0.0744886	-0.0748518	-0.165229	-0.217414	-0.0830573	-0.192645	0.0830573	-0.192645	0.165229	-0.217414	0.00694392	0.00650469	-0.00780924	-0.00429284	-0.000132511	-0.00391934
i1_s2_f10_p2_d1.jpg	i1_s2_f10	s2	f10	762.079	6.63605	-0.246595	0.237478	-0.244822	0.033411	-0.267006	-0.146609	0.246595	0.237478	0.244822	0.033411	0.267006	-0.146609	-0.0389604	0.207508	-0.100938	0.106683	0.0389604	0.207508	0.100938	0.106683	0	0.235193	-0.0742383	-0.073874	-0.0312271	-0.0697708	0.0312271	-0.0697708	0.0742383	-0.073874	-0.164284	-0.219124	-0.0832707	-0.193298	0.0832707	-0.193298	0.164284	-0.219124	0.00780896	0.00641859	-0.00812096	-0.00392637	-0.000232012	-0.00395687
i1_s2_f10_p2_d2.jpg	i1_s2_f10	s2	f10	763.21	6.63753	-0.245789	0.237037	-0.244906	0.0332599	-0.267507	-0.146938	0.245789	0.237037	0.244906	0.0332599	0.267507	-0.146938	-0.0379957	0.207106	-0.100782	0.106882	0.0379957	0.207106	0.100782	0.106882	0	0.236554	-0.0754776	-0.0738583	-0.0320815	-0.0702093	0.0320815	-0.0702093	0.0754776	-0.0738583	-0.164936	-0.218451	-0.083148	-0.193105	0.083148	-0.193105	0.164936	-0.218451	0.00675257	0.00708301	-0.00806807	-0.00414543	-0.000473987	-0.00374764
i1_s2_f11_p1_d1.jpg	i1_s2_f11	s2	f11	816.678	6.70524	-0.252578	0.23174	-0.253284	0.0348588	-0.27009	-0.125563	0.252578	0.23174	0.253284	0.0348588	0.27009	-0.125563	-0.044193	0.20112	-0.108005	0.107373	0.044193	0.20112	0.108005	0.107373	0	0.234638	-0.0781026	-0.0750397	-0.0358653	-0.069985	0.0358653	-0.069985	0.0781026	-0.0750397	-0.150467	-0.224431	-0.0790679	-0.197392	0.0790679	-0.197392	0.150467	-0.224431	0.00621941	0.00659538	0.000676984	-0.00265889	0.00452904	-0.00885719
i1_s2_f11_p1_d2.jpg	i1_s2_f11	s2	f11	816.937	6.70556	-0.253738	0.232507	-0.252356	0.0348455	-0.269567	-0.125107	0.253738	0.232507	0.252356	0.0348455	0.269567	-0.125107	-0.0441838	0.200631	-0.107983	0.107335	0.0441838	0.200631	0.107983	0.107335	0	0.233733	-0.0797442	-0.0754349	-0.0354326	-0.0699547	0.0354326	-0.0699547	0.0797442	-0.0754349	-0.150828	-0.224363	-0.0790405	-0.197325	0.0790405	-0.197325	0.150828	-0.224363	0.00654429	0.00569379	0.000625617	-0.00267885	0.00407183	-0.00930627
i1_s2_f11_p2_d1.jpg	i1_s2_f11	s2	f11	816.903	6.70552	-0.253635	0.232133	-0.253645	0.0333102	-0.269695	-0.125428	0.253635	0.232133	0.253645	0.0333102	0.269695	-0.125428	-0.0443058	0.201208	-0.108872	0.10711	0.0443058	0.201208	0.108872	0.10711	0	0.234195	-0.0793468	-0.0756432	-0.035855	-0.0697209	0.035855	-0.0697209	0.0793468	-0.0756432	-0.150376	-0.222495	-0.078981	-0.197572	0.078981	-0.197572	0.150376	-0.222495	0.00651542	0.00606995	0.000636601	-0.00190636	0.00382142	-0.00869315
i1_s2_f11_p2_d2.jpg	i1_s2_f11	s2	f11	817.041	6.70569	-0.254015	0.232319	-0.2536	0.0335254	-0.270072	-0.125185	0.254015	0.232319	0.2536	0.0335254	0.270072	-0.125185	-0.0438799	0.200137	-0.108435	0.107734	0.0438799	0.200137	0.108435	0.107734	0	0.235219	-0.080596	-0.0766725	-0.0354296	-0.070328	0.0354296	-0.070328	0.080596	-0.0766725	-0.149938	-0.221401	-0.078547	-0.197738	0.078547	-0.197738	0.149938	-0.221401	0.0067381	0.00604711	0.000455291	-0.00276589	0.00407252	-0.0087143
i1_s2_f12_p1_d1.jpg	i1_s2_f12	s2	f12	762.538	6.63665	-0.251384	0.234446	-0.249866	0.0271751	-0.274388	-0.125888	0.251384	0.234446	0.249866	0.0271751	0.274388	-0.125888	-0.048584	0.197674	-0.115612	0.0991926	0.048584	0.197674	0.115612	0.0991926	0	0.244666	-0.0754701	-0.0798064	-0.0293503	-0.0718031	0.0293503	-0.0718031	0.0754701	-0.0798064	-0.166423	-0.215781	-0.0778257	-0.187542	0.0778257	-0.187542	0.166423	-0.215781	-0.000331366	0.00076414	-0.00924166	-0.00783871	-0.00436164	0.00370516
i1_s2_f12_p1_d2.jpg	i1_s2_f12	s2	f12	762.753	6.63693	-0.251372	0.234161	-0.249869	0.0269463	-0.274316	-0.125229	0.251372	0.234161	0.249869	0.0269463	0.274316	-0.125229	-0.049013	0.196895	-0.116016	0.0989182	0.049013	0.196895	0.116016	0.0989182	0	0.246616	-0.0745404	-0.0791284	-0.0302145	-0.0725107	0.0302145	-0.0725107	0.0745404	-0.0791284	-0.166377	-0.21602	-0.0791622	-0.187341	0.0791622	-0.187341	0.166377	-0.21602	-0.000636309	-0.000244472	-0.00982439	-0.00884388	-0.00422638	0.00452554
i1_s2_f12_p2_d1.jpg	i1_s2_f12	s2	f12	763.188	6.6375	-0.248838	0.236331	-0.250167	0.0253935	-0.272372	-0.128208	0.248838	0.236331	0.250167	0.0253935	0.272372	-0.128208	-0.0470215	0.198375	-0.116075	0.0994916	0.0470215	0.198375	0.116075	0.0994916	0	0.246661	-0.0749994	-0.0785054	-0.0298231	-0.0712395	0.0298231	-0.0712395	0.0749994	-0.0785054	-0.165764	-0.21625	-0.0777125	-0.188718	0.0777125	-0.188718	0.165764	-0.21625	0.0015253	-0.000916614	-0.00946757	-0.00946766	-0.0045772	0.00300463
i1_s2_f12_p2_d2.jpg	i1_s2_f12	s2	f12	763.367	6.63774	-0.250127	0.234497	-0.250103	0.0263134	-0.272764	-0.127708	0.250127	0.234497	0.250103	0.0263134	0.272764	-0.127708	-0.0470123	0.198803	-0.116047	0.0994922	0.0470123	0.198803	0.116047	0.0994922	0	0.246178	-0.0754352	-0.078466	-0.0293633	-0.0711958	0.0293633	-0.0711958	0.0754352	-0.078466	-0.165725	-0.215724	-0.0785897	-0.1891	0.0785897	-0.1891	0.165725	-0.215724	0.00101861	-0.000538305	-0.00857545	-0.00997914	-0.00499609	0.00383111
i1_s2_f13_p1_d1.jpg	i1_s2_f13	s2	f13	773.07	6.65037	-0.234721	0.256497	-0.249836	0.0253073	-0.27746	-0.134583	0.234721	0.256497	0.249836	0.0253073	0.27746	-0.134583	-0.0522452	0.187427	-0.0990388	0.101771	0.0522452	0.187427	0.0990388	0.101771	0	0.234593	-0.0811195	-0.0712134	-0.0343849	-0.0689242	0.0343849	-0.0689242	0.0811195	-0.0712134	-0.162415	-0.219382	-0.0807739	-0.194196	0.0807739	-0.194196	0.162415	-0.219382	0.0013917	-0.00357708	-0.00606882	-0.002816	0.00216177	-0.00224413
i1_s2_f13_p1_d2.jpg	i1_s2_f13	s2	f13	772.904	6.65016	-0.234346	0.255707	-0.249906	0.0253831	-0.277081	-0.135004	0.234346	0.255707	0.249906	0.0253831	0.277081	-0.135004	-0.0526948	0.18797	-0.0985988	0.102279	0.0526948	0.18797	0.0985988	0.102279	0	0.234644	-0.0806856	-0.071191	-0.034396	-0.0688898	0.034396	-0.0688898	0.0806856	-0.071191	-0.163338	-0.21983	-0.0812248	-0.193746	0.0812248	-0.193746	0.163338	-0.21983	0.00163915	-0.00404015	-0.0066771	-0.00324134	0.00169328	-0.00218323
i1_s2_f13_p2_d1.jpg	i1_s2_f13	s2	f13	768.196	6.64404	-0.23498	0.256131	-0.249737	0.0262053	-0.277989	-0.134331	0.23498	0.256131	0.249737	0.0262053	0.277989	-0.134331	-0.052615	0.187518	-0.0996686	0.101741	0.052615	0.187518	0.0996686	0.101741	0	0.234465	-0.0816267	-0.0723242	-0.0341594	-0.0695491	0.0341594	-0.0695491	0.0816267	-0.0723242	-0.161732	-0.218789	-0.0804341	-0.193834	0.0804341	-0.193834	0.161732	-0.218789	0.002527	-0.00445761	-0.00583498	-0.00355697	0.00133678	-0.00314127
i1_s2_f13_p2_d2.jpg	i1_s2_f13	s2	f13	769.273	6.64545	-0.234671	0.256054	-0.249847	0.0255245	-0.277619	-0.13389	0.234671	0.256054	0.249847	0.0255245	0.277619	-0.13389	-0.0525311	0.187508	-0.0999886	0.100973	0.0525311	0.187508	0.0999886	0.100973	0	0.235721	-0.0815095	-0.0714927	-0.0341135	-0.0696672	0.0341135	-0.0696672	0.0815095	-0.0714927	-0.162401	-0.218677	-0.0812018	-0.194194	0.0812018	-0.194194	0.162401	-0.218677	0.00201064	-0.00464225	-0.00528397	-0.00371351	0.00129177	-0.00328171
i1_s2_f14_p1_d1.jpg	i1_s2_f14	s2	f14	759.292	6.63239	-0.233535	0.249545	-0.248509	0.0348133	-0.267571	-0.125622	0.233535	0.249545	0.248509	0.0348133	0.267571	-0.125622	-0.0310398	0.201464	-0.102991	0.105952	0.0310398	0.201464	0.102991	0.105952	0	0.226939	-0.0831024	-0.0833638	-0.0399	-0.0760649	0.0399	-0.0760649	0.0831024	-0.0833638	-0.171271	-0.216881	-0.0773149	-0.203311	0.0773149	-0.203311	0.171271	-0.216881	0.000866122	-0.000531481	0.00339161	0.00152134	0.00109981	-0.00190352
i1_s2_f14_p1_d2.jpg	i1_s2_f14	s2	f14	758.314	6.6311	-0.234261	0.249031	-0.247917	0.0349368	-0.267906	-0.127054	0.234261	0.249031	0.247917	0.0349368	0.267906	-0.127054	-0.031078	0.20225	-0.10401	0.106594	0.031078	0.20225	0.10401	0.106594	0	0.22595	-0.08275	-0.0838566	-0.0403995	-0.0756427	0.0403995	-0.0756427	0.08275	-0.0838566	-0.170139	-0.217081	-0.0769673	-0.202153	0.0769673	-0.202153	0.170139	-0.217081	0.000973306	-0.00150526	0.00350751	0.00144257	0.00158817	-0.00159093
i1_s2_f14_p2_d1.jpg	i1_s2_f14	s2	f14	758.234	6.63099	-0.233346	0.249403	-0.247463	0.034859	-0.26834	-0.126246	0.233346	0.249403	0.247463	0.034859	0.26834	-0.126246	-0.0323893	0.200817	-0.103558	0.106989	0.0323893	0.200817	0.103558	0.106989	0	0.225436	-0.0827533	-0.0830177	-0.0399626	-0.0752496	0.0399626	-0.0752496	0.0827533	-0.0830177	-0.171898	-0.218511	-0.0778442	-0.201762	0.0778442	-0.201762	0.171898	-0.218511	0.0005826	-0.00136045	0.0034586	0.00204171	-0.000376494	-0.00190193
i1_s2_f14_p2_d2.jpg	i1_s2_f14	s2	f14	759.324	6.63243	-0.233906	0.248746	-0.247548	0.0354076	-0.267938	-0.126823	0.233906	0.248746	0.247548	0.0354076	0.267938	-0.126823	-0.0323543	0.200667	-0.103864	0.106973	0.0323543	0.200667	0.103864	0.106973	0	0.225235	-0.0839886	-0.0827608	-0.0403646	-0.0754569	0.0403646	-0.0754569	0.0839886	-0.0827608	-0.172108	-0.218498	-0.0786395	-0.200873	0.0786395	-0.200873	0.172108	-0.218498	0.00162079	-0.00170284	0.00391515	0.0017088	-0.00043052	-0.00266301
i1_s2_f15_p1_d1.jpg	i1_s2_f15	s2	f15	768.729	6.64474	-0.243644	0.242284	-0.25261	0.0314721	-0.277308	-0.122101	0.243644	0.242284	0.25261	0.0314721	0.277308	-0.122101	-0.0302017	0.206315	-0.115712	0.0822683	0.0302017	0.206315	0.115712	0.0822683	0	0.232442	-0.0758543	-0.0820769	-0.0291877	-0.0735547	0.0291877	-0.0735547	0.0758543	-0.0820769	-0.174101	-0.211448	-0.0808076	-0.189379	0.0808076	-0.189379	0.174101	-0.211448	0.00122336	0.00415207	-0.00196526	0.00328674	-0.00278172	-0.00378275
i1_s2_f15_p1_d2.jpg	i1_s2_f15	s2	f15	769.144	6.64528	-0.244837	0.241928	-0.252461	0.0307899	-0.277133	-0.122239	0.244837	0.241928	0.252461	0.0307899	0.277133	-0.122239	-0.0306234	0.205981	-0.11565	0.0828941	0.0306234	0.205981	0.11565	0.0828941	0	0.230753	-0.0762571	-0.0809072	-0.030504	-0.0728303	0.030504	-0.0728303	0.0762571	-0.0809072	-0.174432	-0.211964	-0.0812002	-0.189028	0.0812002	-0.189028	0.174432	-0.211964	0.000659078	0.00428997	-0.000926003	0.00296622	-0.00243946	-0.00279536
i1_s2_f15_p2_d1.jpg	i1_s2_f15	s2	f15	770.998	6.64769	-0.242536	0.242499	-0.251488	0.0313781	-0.277349	-0.123112	0.242536	0.242499	0.251488	0.0313781	0.277349	-0.123112	-0.0301069	0.207067	-0.115019	0.0825165	0.0301069	0.207067	0.115019	0.0825165	0	0.23402	-0.0752201	-0.081881	-0.030412	-0.0732903	0.030412	-0.0732903	0.0752201	-0.081881	-0.173058	-0.212476	-0.0810105	-0.189711	0.0810105	-0.189711	0.173058	-0.212476	0.000345529	0.00293674	-0.00162683	0.00372406	-0.00427205	-0.0023555
i1_s2_f15_p2_d2.jpg	i1_s2_f15	s2	f15	771.985	6.64896	-0.243111	0.242091	-0.251602	0.0312589	-0.27699	-0.123058	0.243111	0.242091	0.251602	0.0312589	0.27699	-0.123058	-0.0300642	0.206705	-0.115765	0.0832031	0.0300642	0.206705	0.115765	0.0832031	0	0.233622	-0.0751345	-0.080985	-0.0303758	-0.0728415	0.0303758	-0.0728415	0.0751345	-0.080985	-0.17283	-0.212723	-0.080458	-0.190461	0.080458	-0.190461	0.17283	-0.212723	0.000162159	0.00264375	-0.000239492	0.00342562	-0.00491346	-0.00267097
i1_s2_f16_p1_d1.jpg	i1_s2_f16	s2	f16	726.31	6.58798	-0.251978	0.229814	-0.254846	0.0257734	-0.278021	-0.12484	0.251978	0.229814	0.254846	0.0257734	0.278021	-0.12484	-0.0470107	0.193413	-0.11591	0.0983655	0.0470107	0.193413	0.11591	0.0983655	0	0.23838	-0.0716975	-0.0744804	-0.0288743	-0.0630397	0.0288743	-0.0630397	0.0716975	-0.0744804	-0.174666	-0.218747	-0.0807268	-0.185451	0.0807268	-0.185451	0.174666	-0.218747	-0.00309032	-0.00112603	-0.000828576	-0.00116929	-0.00555312	-0.00673366
i1_s2_f16_p1_d2.jpg	i1_s2_f16	s2	f16	727.253	6.58927	-0.253051	0.22929	-0.254512	0.0264606	-0.278615	-0.124425	0.253051	0.22929	0.254512	0.0264606	0.278615	-0.124425	-0.0464766	0.19341	-0.115279	0.0989664	0.0464766	0.19341	0.115279	0.0989664	0	0.238319	-0.07114	-0.0755425	-0.029323	-0.0631905	0.029323	-0.0631905	0.07114	-0.0755425	-0.173481	-0.21916	-0.0806357	-0.184968	0.0806357	-0.184968	0.173481	-0.21916	-0.00336121	-0.00229596	-0.000860216	-0.00137023	-0.00572989	-0.00644529
i1_s2_f16_p2_d1.jpg	i1_s2_f16	s2	f16	726.213	6.58784	-0.252466	0.229463	-0.254394	0.0254155	-0.277128	-0.124251	0.252466	0.229463	0.254394	0.0254155	0.277128	-0.124251	-0.0479637	0.193955	-0.115868	0.0989558	0.0479637	0.193955	0.115868	0.0989558	0	0.239447	-0.0721742	-0.0748498	-0.0293854	-0.0624708	0.0293854	-0.0624708	0.0721742	-0.0748498	-0.173241	-0.219605	-0.0797845	-0.186337	0.0797845	-0.186337	0.173241	-0.219605	-0.00399517	-0.00217696	3.08157e-05	-0.00124954	-0.0059651	-0.00668839
i1_s2_f16_p2_d2.jpg	i1_s2_f16	s2	f16	727.698	6.58989	-0.251947	0.229833	-0.254343	0.0262083	-0.277504	-0.124084	0.251947	0.229833	0.254343	0.0262083	0.277504	-0.124084	-0.0469148	0.193925	-0.115161	0.0981736	0.0469148	0.193925	0.115161	0.0981736	0	0.240749	-0.0715528	-0.0757328	-0.0283824	-0.063396	0.0283824	-0.063396	0.0715528	-0.0757328	-0.173357	-0.219248	-0.0805637	-0.186054	0.0805637	-0.186054	0.173357	-0.219248	-0.00409764	-0.0021208	0.000350724	-0.00119904	-0.00518221	-0.00662742
i1_s2_f17_p1_d1.jpg	i1_s2_f17	s2	f17	788.469	6.67009	-0.238829	0.239589	-0.256005	0.0328954	-0.270187	-0.137999	0.238829	0.239589	0.256005	0.0328954	0.270187	-0.137999	-0.0417635	0.196241	-0.109664	0.10126	0.0417635	0.196241	0.109664	0.10126	0	0.231195	-0.0783602	-0.0705516	-0.0361923	-0.0648046	0.0361923	-0.0648046	0.0783602	-0.0705516	-0.170105	-0.22276	-0.083167	-0.189469	0.083167	-0.189469	0.170105	-0.22276	-0.00736842	0.00220896	-0.00414694	0.00641397	-0.00215914	-0.0014921
i1_s2_f17_p1_d2.jpg	i1_s2_f17	s2	f17	789.074	6.67086	-0.239071	0.239621	-0.255393	0.0330839	-0.269563	-0.138583	0.239071	0.239621	0.255393	0.0330839	0.269563	-0.138583	-0.0421667	0.196713	-0.108695	0.101413	0.0421667	0.196713	0.108695	0.101413	0	0.231655	-0.0783178	-0.0702702	-0.0365998	-0.064977	0.0365998	-0.064977	0.0783178	-0.0702702	-0.169963	-0.223265	-0.0831052	-0.189563	0.0831052	-0.189563	0.169963	-0.223265	-0.00721537	0.00170384	-0.00395162	0.00680318	-0.00276909	-0.00109964
i1_s2_f17_p2_d1.jpg	i1_s2_f17	s2	f17	787.76	6.66919	-0.238566	0.238233	-0.256582	0.0326919	-0.270874	-0.141442	0.238566	0.238233	0.256582	0.0326919	0.270874	-0.141442	-0.0422558	0.194788	-0.109792	0.103697	0.0422558	0.194788	0.109792	0.103697	0	0.230236	-0.0784117	-0.0678229	-0.0366679	-0.0621148	0.0366679	-0.0621148	0.0784117	-0.0678229	-0.168957	-0.223672	-0.0841213	-0.189476	0.0841213	-0.189476	0.168957	-0.223672	-0.00811592	0.00165491	-0.00371249	0.00551782	-0.00279354	-0.000988245
i1_s2_f17_p2_d2.jpg	i1_s2_f17	s2	f17	787.158	6.66843	-0.238317	0.239509	-0.256795	0.0333823	-0.270227	-0.141736	0.238317	0.239509	0.256795	0.0333823	0.270227	-0.141736	-0.0422896	0.194296	-0.108993	0.10357	0.0422896	0.194296	0.108993	0.10357	0	0.228901	-0.0784736	-0.0676487	-0.0366962	-0.0619357	0.0366962	-0.0619357	0.0784736	-0.0676487	-0.169102	-0.224055	-0.0841754	-0.189833	0.0841754	-0.189833	0.169102	-0.224055	-0.00864102	0.00166242	-0.00378026	0.00595125	-0.00195978	-0.000534693
i1_s2_f18_p1_d1.jpg	i1_s2_f18	s2	f18	791.059	6.67337	-0.246243	0.250399	-0.250192	0.0291979	-0.272585	-0.124725	0.246243	0.250399	0.250192	0.0291979	0.272585	-0.124725	-0.0488253	0.187779	-0.112448	0.0980263	0.0488253	0.187779	0.112448	0.0980263	0	0.223902	-0.0840651	-0.0740735	-0.0331781	-0.0606268	0.0331781	-0.0606268	0.0840651	-0.0740735	-0.167433	-0.231389	-0.07369	-0.186538	0.07369	-0.186538	0.167433	-0.231389	0.00710657	-0.00122332	7.14115e-06	-0.00203198	0.00082891	-0.0125584
i1_s2_f18_p1_d2.jpg	i1_s2_f18	s2	f18	792.376	6.67504	-0.244965	0.250159	-0.249776	0.0293336	-0.272149	-0.124765	0.244965	0.250159	0.249776	0.0293336	0.272149	-0.124765	-0.0487577	0.187647	-0.112709	0.0980252	0.0487577	0.187647	0.112709	0.0980252	0	0.225438	-0.0839226	-0.0737718	-0.033554	-0.0607638	0.033554	-0.0607638	0.0839226	-0.0737718	-0.168498	-0.23166	-0.0748642	-0.186923	0.0748642	-0.186923	0.168498	-0.23166	0.00718298	-0.0009714	-0.000141176	-0.00176112	0.000507972	-0.0126801
i1_s2_f18_p2_d1.jpg	i1_s2_f18	s2	f18	785.446	6.66625	-0.247078	0.252197	-0.251917	0.0283636	-0.273327	-0.123548	0.247078	0.252197	0.251917	0.0283636	0.273327	-0.123548	-0.0487079	0.187246	-0.111867	0.0976888	0.0487079	0.187246	0.111867	0.0976888	0	0.225083	-0.0847217	-0.0775201	-0.0337452	-0.0647973	0.0337452	-0.0647973	0.0847217	-0.0775201	-0.165001	-0.224913	-0.0746653	-0.187258	0.0746653	-0.187258	0.165001	-0.224913	0.00813171	-0.000948363	-0.000354902	-0.000999483	0.00173747	-0.0108478
i1_s2_f18_p2_d2.jpg	i1_s2_f18	s2	f18	786.025	6.66699	-0.246468	0.252038	-0.251726	0.0287945	-0.274871	-0.124319	0.246468	0.252038	0.251726	0.0287945	0.274871	-0.124319	-0.0491077	0.186688	-0.112214	0.096762	0.0491077	0.186688	0.112214	0.096762	0	0.225355	-0.084211	-0.0770022	-0.0332876	-0.0638513	0.0332876	-0.0638513	0.084211	-0.0770022	-0.165306	-0.22471	-0.074603	-0.187078	0.074603	-0.187078	0.165306	-0.22471	0.00893964	0.000376409	-0.00086398	-0.00098884	0.000361837	-0.0104134
i1_s2_f19_p1_d1.jpg	i1_s2_f19	s2	f19	765.79	6.64091	-0.254461	0.227988	-0.241982	0.0299256	-0.277014	-0.118614	0.254461	0.227988	0.241982	0.0299256	0.277014	-0.118614	-0.0536583	0.194278	-0.103639	0.102388	0.0536583	0.194278	0.103639	0.102388	0	0.254886	-0.0730082	-0.0782187	-0.0221245	-0.0727812	0.0221245	-0.0727812	0.0730082	-0.0782187	-0.174797	-0.221106	-0.0802276	-0.191303	0.0802276	-0.191303	0.174797	-0.221106	0.0125693	-0.00298603	-0.00360612	-0.00220621	0.0164749	0.00125413
i1_s2_f19_p1_d2.jpg	i1_s2_f19	s2	f19	766.931	6.6424	-0.254088	0.228266	-0.242942	0.0305128	-0.277941	-0.116453	0.254088	0.228266	0.242942	0.0305128	0.277941	-0.116453	-0.0526839	0.194175	-0.103041	0.101526	0.0526839	0.194175	0.103041	0.101526	0	0.252914	-0.0720004	-0.0779165	-0.0229884	-0.0729255	0.0229884	-0.0729255	0.0720004	-0.0779165	-0.17498	-0.221477	-0.0805414	-0.192164	0.0805414	-0.192164	0.17498	-0.221477	0.0132134	-0.00337457	-0.0034234	-0.000798022	0.0157187	0.000430535
i1_s2_f19_p2_d1.jpg	i1_s2_f19	s2	f19	763.099	6.63739	-0.256206	0.226763	-0.243266	0.0295315	-0.278009	-0.11565	0.256206	0.226763	0.243266	0.0295315	0.278009	-0.11565	-0.0537195	0.192654	-0.105812	0.100473	0.0537195	0.192654	0.105812	0.100473	0	0.254924	-0.0737452	-0.0772577	-0.022222	-0.0735992	0.022222	-0.0735992	0.0737452	-0.0772577	-0.176679	-0.219187	-0.0805134	-0.19119	0.0805134	-0.19119	0.176679	-0.219187	0.0131286	-0.00483959	-0.0030782	-0.00115902	0.0135904	-4.30385e-05
i1_s2_f19_p2_d2.jpg	i1_s2_f19	s2	f19	763.483	6.63789	-0.256067	0.22737	-0.244023	0.0302704	-0.276958	-0.115733	0.256067	0.22737	0.244023	0.0302704	0.276958	-0.115733	-0.0536965	0.192401	-0.104404	0.100272	0.0536965	0.192401	0.104404	0.100272	0	0.254642	-0.0732508	-0.0782388	-0.0226526	-0.0732478	0.0226526	-0.0732478	0.0732508	-0.0782388	-0.177483	-0.219202	-0.0809087	-0.191213	0.0809087	-0.191213	0.177483	-0.219202	0.0125149	-0.00461358	-0.00296021	-0.000950212	0.0135793	0.00110346
i1_s2_f20_p1_d1.jpg	i1_s2_f20	s2	f20	791.252	6.67362	-0.243875	0.245577	-0.252174	0.0365698	-0.270456	-0.116781	0.243875	0.245577	0.252174	0.0365698	0.270456	-0.116781	-0.0448625	0.192043	-0.110175	0.0958284	0.0448625	0.192043	0.110175	0.0958284	0	0.22951	-0.0840453	-0.0823215	-0.0374374	-0.0749146	0.0374374	-0.0749146	0.0840453	-0.0823215	-0.172892	-0.216062	-0.0844876	-0.194695	0.0844876	-0.194695	0.172892	-0.216062	-0.00451595	-0.0035737	0.000722131	0.00596409	-0.00155374	-0.00449926
i1_s2_f20_p1_d2.jpg	i1_s2_f20	s2	f20	792.232	6.67485	-0.244441	0.245023	-0.252305	0.036707	-0.270121	-0.116023	0.244441	0.245023	0.252305	0.036707	0.270121	-0.116023	-0.0456685	0.191559	-0.110906	0.0963303	0.0456685	0.191559	0.110906	0.0963303	0	0.229418	-0.0843766	-0.0824701	-0.036959	-0.0763772	0.036959	-0.0763772	0.0843766	-0.0824701	-0.173118	-0.216916	-0.0861232	-0.192542	0.0861232	-0.192542	0.173118	-0.216916	-0.00452581	-0.0041578	0.000401531	0.00666446	-0.00134332	-0.00509638
i1_s2_f20_p2_d1.jpg	i1_s2_f20	s2	f20	790.802	6.67305	-0.244868	0.244971	-0.252787	0.0367358	-0.270162	-0.11716	0.244868	0.244971	0.252787	0.0367358	0.270162	-0.11716	-0.0452987	0.191876	-0.1111	0.096482	0.0452987	0.191876	0.1111	0.096482	0	0.228939	-0.084538	-0.0826668	-0.0374578	-0.0752581	0.0374578	-0.0752581	0.084538	-0.0826668	-0.171676	-0.215191	-0.0853939	-0.194258	0.0853939	-0.194258	0.171676	-0.215191	-0.0045575	-0.00471862	0.00121095	0.00652662	-0.00208269	-0.00445548
i1_s2_f20_p2_d2.jpg	i1_s2_f20	s2	f20	791.759	6.67426	-0.244138	0.245241	-0.252479	0.036395	-0.270702	-0.117743	0.244138	0.245241	0.252479	0.036395	0.270702	-0.117743	-0.0452455	0.192221	-0.109659	0.0960732	0.0452455	0.192221	0.109659	0.0960732	0	0.229667	-0.0839957	-0.0824321	-0.0378504	-0.0754732	0.0378504	-0.0754732	0.0839957	-0.0824321	-0.172335	-0.214799	-0.0857266	-0.194317	0.0857266	-0.194317	0.172335	-0.214799	-0.0050314	-0.00436173	0.00124446	0.00599592	-0.0011185	-0.00455138
i1_s2_f21_p1_d1.jpg	i1_s2_f21	s2	f21	788.364	6.66996	-0.243422	0.24547	-0.24644	0.0392166	-0.268778	-0.130332	0.243422	0.24547	0.24644	0.0392166	0.268778	-0.130332	-0.0472457	0.1878	-0.111023	0.109557	0.0472457	0.1878	0.111023	0.109557	0	0.23193	-0.0738519	-0.0809469	-0.0353893	-0.0730594	0.0353893	-0.0730594	0.0738519	-0.0809469	-0.169978	-0.222562	-0.0834539	-0.191109	0.0834539	-0.191109	0.169978	-0.222562	-0.00041794	-0.00258695	-0.000240772	0.00702707	-0.00161572	-0.00244663
i1_s2_f21_p1_d2.jpg	i1_s2_f21	s2	f21	788.125	6.66966	-0.242634	0.245004	-0.246081	0.0395561	-0.268876	-0.129615	0.242634	0.245004	0.246081	0.0395561	0.268876	-0.129615	-0.0463938	0.187746	-0.111937	0.109917	0.0463938	0.187746	0.111937	0.109917	0	0.232338	-0.0738705	-0.0815283	-0.0349698	-0.0736313	0.0349698	-0.0736313	0.0738705	-0.0815283	-0.171783	-0.22188	-0.0830385	-0.191736	0.0830385	-0.191736	0.171783	-0.22188	-0.000474948	-0.00237356	-0.000915254	0.00724847	-0.00200394	-0.00264044
i1_s2_f21_p2_d1.jpg	i1_s2_f21	s2	f21	787.757	6.66919	-0.243168	0.244348	-0.246166	0.0383965	-0.268545	-0.130415	0.243168	0.244348	0.246166	0.0383965	0.268545	-0.130415	-0.0503	0.194087	-0.111982	0.108352	0.0503	0.194087	0.111982	0.108352	0	0.225552	-0.0738953	-0.0801079	-0.0345463	-0.0722022	0.0345463	-0.0722022	0.0738953	-0.0801079	-0.168799	-0.224002	-0.0821966	-0.191233	0.0821966	-0.191233	0.168799	-0.224002	0.00149193	-0.00304364	-0.000433297	0.00702118	0.000525778	-0.00329679
i1_s2_f21_p2_d2.jpg	i1_s2_f21	s2	f21	787.912	6.66939	-0.24225	0.244559	-0.245685	0.0382111	-0.26806	-0.130142	0.24225	0.244559	0.245685	0.0382111	0.26806	-0.130142	-0.0498511	0.194311	-0.111523	0.109463	0.0498511	0.194311	0.111523	0.109463	0	0.226191	-0.0743232	-0.0807093	-0.0349774	-0.073247	0.0349774	-0.073247	0.0743232	-0.0807093	-0.169208	-0.223282	-0.0826196	-0.19226	0.0826196	-0.19226	0.169208	-0.223282	0.00136279	-0.00255969	-0.00104731	0.00707027	0.000751472	-0.00280323
i1_s2_f22_p1_d1.jpg	i1_s2_f22	s2	f22	727.454	6.58955	-0.240961	0.235788	-0.246599	0.0310878	-0.271235	-0.130931	0.240961	0.235788	0.246599	0.0310878	0.271235	-0.130931	-0.0324289	0.206713	-0.101571	0.10317	0.0324289	0.206713	0.101571	0.10317	0	0.237991	-0.0720161	-0.0774533	-0.0302922	-0.0699203	0.0302922	-0.0699203	0.0720161	-0.0774533	-0.171102	-0.228129	-0.0862122	-0.189322	0.0862122	-0.189322	0.171102	-0.228129	0.00259267	-0.00796392	0.000417215	-0.00501802	-0.00562855	-0.00452942
i1_s2_f22_p1_d2.jpg	i1_s2_f22	s2	f22	726.546	6.5883	-0.242199	0.235948	-0.246907	0.0305228	-0.272036	-0.130287	0.242199	0.235948	0.246907	0.0305228	0.272036	-0.130287	-0.0305629	0.205438	-0.101256	0.103158	0.0305629	0.205438	0.101256	0.103158	0	0.236772	-0.072557	-0.0752893	-0.0308108	-0.0701102	0.0308108	-0.0701102	0.072557	-0.0752893	-0.171324	-0.228561	-0.0858462	-0.189205	0.0858462	-0.189205	0.171324	-0.228561	0.00304561	-0.0073754	0.000767084	-0.00491439	-0.00485671	-0.00393349
i1_s2_f22_p2_d1.jpg	i1_s2_f22	s2	f22	727.853	6.5901	-0.239981	0.235767	-0.244657	0.031151	-0.270702	-0.132261	0.239981	0.235767	0.244657	0.031151	0.270702	-0.132261	-0.0319855	0.207581	-0.101593	0.10463	0.0319855	0.207581	0.101593	0.10463	0	0.238772	-0.0715205	-0.0773679	-0.031243	-0.0683799	0.031243	-0.0683799	0.0715205	-0.0773679	-0.17013	-0.229884	-0.0857228	-0.190622	0.0857228	-0.190622	0.17013	-0.229884	0.00198455	-0.0075167	-0.000441732	-0.00456461	-0.00416865	-0.00436762
i1_s2_f22_p2_d2.jpg	i1_s2_f22	s2	f22	727.07	6.58902	-0.239329	0.235836	-0.244442	0.0314605	-0.271473	-0.132621	0.239329	0.235836	0.244442	0.0314605	0.271473	-0.132621	-0.0320267	0.207612	-0.10125	0.104078	0.0320267	0.207612	0.10125	0.104078	0	0.238831	-0.0716074	-0.0762436	-0.030804	-0.0686745	0.030804	-0.0686745	0.0716074	-0.0762436	-0.170313	-0.230313	-0.0853286	-0.19055	0.0853286	-0.19055	0.170313	-0.230313	0.00169366	-0.00822938	-0.000475621	-0.00384118	-0.00345362	-0.00406183
i2_s2_f01_p1_d1.jpg	i2_s2_f01	s2	f01	653.765	6.48275	-0.223246	0.233357	-0.241609	0.0429156	-0.282795	-0.130007	0.223246	0.233357	0.241609	0.0429156	0.282795	-0.130007	-0.0480997	0.202417	-0.10163	0.116268	0.0480997	0.202417	0.10163	0.116268	0	0.240905	-0.0640837	-0.079911	-0.0223632	-0.0740634	0.0223632	-0.0740634	0.0640837	-0.079911	-0.16482	-0.23033	-0.0824676	-0.201098	0.0824676	-0.201098	0.16482	-0.23033	0.00682695	-0.00557311	0.000100903	0.00829249	0.00614056	-0.00732233
i2_s2_f01_p1_d2.jpg	i2_s2_f01	s2	f01	653.079	6.4817	-0.223512	0.232894	-0.241306	0.0427028	-0.282555	-0.130929	0.223512	0.232894	0.241306	0.0427028	0.282555	-0.130929	-0.0481735	0.202922	-0.101195	0.116702	0.0481735	0.202922	0.101195	0.116702	0	0.240928	-0.0641992	-0.0791438	-0.022892	-0.0737911	0.022892	-0.0737911	0.0641992	-0.0791438	-0.164497	-0.230313	-0.0825574	-0.201508	0.0825574	-0.201508	0.164497	-0.230313	0.00611563	-0.0061258	0.000997758	0.00930097	0.00703883	-0.00685675
i2_s2_f01_p2_d1.jpg	i2_s2_f01	s2	f01	651.626	6.47947	-0.224091	0.232713	-0.241861	0.0431498	-0.282724	-0.130323	0.224091	0.232713	0.241861	0.0431498	0.282724	-0.130323	-0.0477529	0.20159	-0.102446	0.11674	0.0477529	0.20159	0.102446	0.11674	0	0.240739	-0.0637642	-0.0789557	-0.0223956	-0.0742102	0.0223956	-0.0742102	0.0637642	-0.0789557	-0.164798	-0.23047	-0.0832596	-0.200604	0.0832596	-0.200604	0.164798	-0.23047	0.00533085	-0.00739038	0.000564857	0.00814499	0.00546458	-0.00739479
i2_s2_f01_p2_d2.jpg	i2_s2_f01	s2	f01	651.779	6.47971	-0.224034	0.232048	-0.241845	0.0435668	-0.282719	-0.130306	0.224034	0.232048	0.241845	0.0435668	0.282719	-0.130306	-0.0477452	0.20255	-0.101881	0.117212	0.0477452	0.20255	0.101881	0.117212	0	0.239591	-0.0637335	-0.0795191	-0.021916	-0.0742237	0.021916	-0.0742237	0.0637335	-0.0795191	-0.165296	-0.230503	-0.0832929	-0.20062	0.0832929	-0.20062	0.165296	-0.230503	0.00630691	-0.00685253	0.00158326	0.00762606	0.0043482	-0.00843006
i2_s2_f02_p1_d1.jpg	i2_s2_f02	s2	f02	744.121	6.6122	-0.243569	0.23505	-0.2565	0.0396935	-0.273687	-0.12381	0.243569	0.23505	0.2565	0.0396935	0.273687	-0.12381	-0.0570013	0.187498	-0.111609	0.103591	0.0570013	0.187498	0.111609	0.103591	0	0.23003	-0.0777926	-0.0746562	-0.0351644	-0.0630857	0.0351644	-0.0630857	0.0777926	-0.0746562	-0.167196	-0.223334	-0.083363	-0.195962	0.083363	-0.195962	0.167196	-0.223334	0.00983485	0.000384669	0.00101957	0.0032523	0.00491177	-0.0017038
i2_s2_f02_p1_d2.jpg	i2_s2_f02	s2	f02	743.123	6.61086	-0.243425	0.235099	-0.255452	0.0399378	-0.273126	-0.12424	0.243425	0.235099	0.255452	0.0399378	0.273126	-0.12424	-0.0575346	0.187479	-0.112219	0.104852	0.0575346	0.187479	0.112219	0.104852	0	0.230523	-0.0774257	-0.0764082	-0.0347451	-0.0625156	0.0347451	-0.0625156	0.0774257	-0.0764082	-0.16741	-0.223434	-0.0830037	-0.196031	0.0830037	-0.196031	0.16741	-0.223434	0.00932534	0.000784709	0.0014748	0.0031838	0.00494666	-0.00224288
i2_s2_f02_p2_d1.jpg	i2_s2_f02	s2	f02	744.021	6.61207	-0.243133	0.234588	-0.256526	0.040141	-0.273254	-0.124787	0.243133	0.234588	0.256526	0.040141	0.273254	-0.124787	-0.057012	0.188423	-0.112086	0.104042	0.057012	0.188423	0.112086	0.104042	0	0.229583	-0.0782582	-0.0751396	-0.0351716	-0.0631163	0.0351716	-0.0631163	0.0782582	-0.0751396	-0.167209	-0.222923	-0.0829035	-0.196019	0.0829035	-0.196019	0.167209	-0.222923	0.00963792	0.000509959	0.000264053	0.00338781	0.00637106	-0.00110217
i2_s2_f02_p2_d2.jpg	i2_s2_f02	s2	f02	744.538	6.61276	-0.243413	0.233707	-0.25634	0.0394082	-0.273517	-0.124939	0.243413	0.233707	0.25634	0.0394082	0.273517	-0.124939	-0.0565095	0.18898	-0.111545	0.10465	0.0565095	0.18898	0.111545	0.10465	0	0.230099	-0.0782001	-0.0744142	-0.0355981	-0.0633117	0.0355981	-0.0633117	0.0782001	-0.0744142	-0.167089	-0.223013	-0.0828425	-0.196117	0.0828425	-0.196117	0.167089	-0.223013	0.00924875	0.00121407	0.000151287	0.00317675	0.00563534	-0.000828798
i2_s2_f03_p1_d1.jpg	i2_s2_f03	s2	f03	676.106	6.51635	-0.242689	0.229351	-0.249314	0.0371276	-0.274297	-0.114863	0.242689	0.229351	0.249314	0.0371276	0.274297	-0.114863	-0.0580817	0.188547	-0.110109	0.109484	0.0580817	0.188547	0.110109	0.109484	0	0.236435	-0.0800318	-0.071509	-0.0351677	-0.0679302	0.0351677	-0.0679302	0.0800318	-0.071509	-0.175337	-0.23256	-0.0754922	-0.195866	0.0754922	-0.195866	0.175337	-0.23256	-0.00033231	0.00348069	0.00367994	0.000927708	0.00658067	0.0028991
i2_s2_f03_p1_d2.jpg	i2_s2_f03	s2	f03	676.338	6.51669	-0.242586	0.229738	-0.248704	0.0365748	-0.274183	-0.115356	0.242586	0.229738	0.248704	0.0365748	0.274183	-0.115356	-0.057556	0.188949	-0.110578	0.109921	0.057556	0.188949	0.110578	0.109921	0	0.235809	-0.0805128	-0.0715052	-0.0351524	-0.0679203	0.0351524	-0.0679203	0.0805128	-0.0715052	-0.174775	-0.23249	-0.0764775	-0.195815	0.0764775	-0.195815	0.174775	-0.23249	-0.000728569	0.00278127	0.004557	0.00125363	0.00675102	0.00325678
i2_s2_f03_p2_d1.jpg	i2_s2_f03	s2	f03	676.637	6.51713	-0.242481	0.22946	-0.249109	0.0373836	-0.274065	-0.114998	0.242481	0.22946	0.249109	0.0373836	0.274065	-0.114998	-0.0585485	0.188684	-0.110537	0.10969	0.0585485	0.188684	0.110537	0.10969	0	0.238064	-0.0799773	-0.0716637	-0.0361508	-0.0690892	0.0361508	-0.0690892	0.0799773	-0.0716637	-0.173194	-0.232576	-0.0759406	-0.195922	0.0759406	-0.195922	0.173194	-0.232576	-0.000326232	0.0025296	0.0032307	-5.25182e-06	0.00678232	0.00253154
i2_s2_f03_p2_d2.jpg	i2_s2_f03	s2	f03	677.467	6.51836	-0.242683	0.230927	-0.248793	0.0370711	-0.272709	-0.115619	0.242683	0.230927	0.248793	0.0370711	0.272709	-0.115619	-0.0579678	0.188686	-0.110393	0.109793	0.0579678	0.188686	0.110393	0.109793	0	0.236484	-0.0793652	-0.0713312	-0.0361078	-0.0682594	0.0361078	-0.0682594	0.0793652	-0.0713312	-0.173981	-0.23306	-0.075842	-0.196448	0.075842	-0.196448	0.173981	-0.23306	-0.0008014	0.00335026	0.00341065	0.000812511	0.00505604	0.00180722
i2_s2_f05_p1_d1.jpg	i2_s2_f05	s2	f05	784.707	6.66531	-0.249982	0.230804	-0.250823	0.0298884	-0.271173	-0.13619	0.249982	0.230804	0.250823	0.0298884	0.271173	-0.13619	-0.0540082	0.197089	-0.11192	0.101793	0.0540082	0.197089	0.11192	0.101793	0	0.240214	-0.0809473	-0.0717349	-0.0320668	-0.0607763	0.0320668	-0.0607763	0.0809473	-0.0717349	-0.164826	-0.221747	-0.0822341	-0.189234	0.0822341	-0.189234	0.164826	-0.221747	0.000242391	0.0127516	-0.0021486	-0.00433235	0.000125452	-0.000556981
i2_s2_f05_p1_d2.jpg	i2_s2_f05	s2	f05	782.666	6.66271	-0.250186	0.230763	-0.249765	0.0297797	-0.271451	-0.136743	0.250186	0.230763	0.249765	0.0297797	0.271451	-0.136743	-0.0550189	0.19692	-0.110915	0.103587	0.0550189	0.19692	0.110915	0.103587	0	0.23926	-0.0811565	-0.071643	-0.0325886	-0.060694	0.0325886	-0.060694	0.0811565	-0.071643	-0.164337	-0.222537	-0.0824339	-0.189063	0.0824339	-0.189063	0.164337	-0.222537	0.000619644	0.0129113	-0.00143756	-0.00286388	0.000322723	1.54754e-05
i2_s2_f05_p2_d1.jpg	i2_s2_f05	s2	f05	784.377	6.66489	-0.250914	0.230625	-0.250946	0.0304874	-0.271701	-0.136055	0.250914	0.230625	0.250946	0.0304874	0.271701	-0.136055	-0.0544384	0.195544	-0.11112	0.1024	0.0544384	0.195544	0.11112	0.1024	0	0.240024	-0.0814122	-0.0711329	-0.032954	-0.0610567	0.032954	-0.0610567	0.0814122	-0.0711329	-0.164011	-0.222124	-0.0831134	-0.1887	0.0831134	-0.1887	0.164011	-0.222124	0.000976685	0.0121464	-0.00254704	-0.00317208	0.000863301	-0.000695852
i2_s2_f05_p2_d2.jpg	i2_s2_f05	s2	f05	783.395	6.66364	-0.250798	0.23066	-0.250828	0.0302677	-0.271602	-0.136493	0.250798	0.23066	0.250828	0.0302677	0.271602	-0.136493	-0.0544833	0.195539	-0.111218	0.102751	0.0544833	0.195539	0.111218	0.102751	0	0.240502	-0.0815383	-0.0710371	-0.0329968	-0.0609462	0.0329968	-0.0609462	0.0815383	-0.0710371	-0.163324	-0.22223	-0.0832208	-0.188763	0.0832208	-0.188763	0.163324	-0.22223	0.000855867	0.0128474	-0.0028547	-0.00336467	0.000395726	-0.000865873
i2_s2_f06_p1_d1.jpg	i2_s2_f06	s2	f06	724.334	6.58525	-0.23591	0.243595	-0.248358	0.0414798	-0.273483	-0.124457	0.23591	0.243595	0.248358	0.0414798	0.273483	-0.124457	-0.0504441	0.194184	-0.11222	0.0981137	0.0504441	0.194184	0.11222	0.0981137	0	0.228877	-0.0803464	-0.0773903	-0.0337713	-0.0678891	0.0337713	-0.0678891	0.0803464	-0.0773903	-0.168803	-0.222929	-0.0827919	-0.199146	0.0827919	-0.199146	0.168803	-0.222929	0.00310818	0.00019934	0.00185496	-0.00773802	-0.00328043	-0.000340047
i2_s2_f06_p1_d2.jpg	i2_s2_f06	s2	f06	724.499	6.58548	-0.236342	0.243814	-0.248306	0.0407878	-0.272487	-0.124644	0.236342	0.243814	0.248306	0.0407878	0.272487	-0.124644	-0.0509113	0.193485	-0.112668	0.0988402	0.0509113	0.193485	0.112668	0.0988402	0	0.228639	-0.0803315	-0.0771064	-0.0347134	-0.0661539	0.0347134	-0.0661539	0.0803315	-0.0771064	-0.169259	-0.223564	-0.0818298	-0.199779	0.0818298	-0.199779	0.169259	-0.223564	0.00452879	0.000382815	0.00303916	-0.0085212	-0.00282579	-0.000691998
i2_s2_f06_p2_d1.jpg	i2_s2_f06	s2	f06	726.058	6.58763	-0.239152	0.242239	-0.248268	0.0415401	-0.272871	-0.123035	0.239152	0.242239	0.248268	0.0415401	0.272871	-0.123035	-0.0508027	0.193452	-0.112895	0.0980635	0.0508027	0.193452	0.112895	0.0980635	0	0.22802	-0.0815712	-0.0770352	-0.0346365	-0.0670668	0.0346365	-0.0670668	0.0815712	-0.0770352	-0.168871	-0.223193	-0.0825995	-0.198975	0.0825995	-0.198975	0.168871	-0.223193	0.0041054	0.000128566	0.00303474	-0.00781087	-0.00374995	-0.00229459
i2_s2_f06_p2_d2.jpg	i2_s2_f06	s2	f06	725.653	6.58707	-0.238326	0.243366	-0.248376	0.0416273	-0.272062	-0.124493	0.238326	0.243366	0.248376	0.0416273	0.272062	-0.124493	-0.0517696	0.193128	-0.111544	0.0981593	0.0517696	0.193128	0.111544	0.0981593	0	0.228211	-0.0825678	-0.0774951	-0.0346594	-0.0665836	0.0346594	-0.0665836	0.0825678	-0.0774951	-0.168968	-0.222773	-0.0831235	-0.199041	0.0831235	-0.199041	0.168968	-0.222773	0.00470886	0.000565163	0.00215188	-0.00738746	-0.00240913	-0.00240356
i2_s2_f08_p1_d1.jpg	i2_s2_f08	s2	f08	701.572	6.55332	-0.255611	0.219104	-0.257537	0.035658	-0.272839	-0.141728	0.255611	0.219104	0.257537	0.035658	0.272839	-0.141728	-0.0516481	0.193464	-0.10956	0.112199	0.0516481	0.193464	0.10956	0.112199	0	0.226437	-0.076211	-0.0681165	-0.0319337	-0.0552944	0.0319337	-0.0552944	0.076211	-0.0681165	-0.172492	-0.22097	-0.0840503	-0.187535	0.0840503	-0.187535	0.172492	-0.22097	0.00131818	-0.00794685	0.00161194	0.000380734	-0.000486999	-0.0009473
i2_s2_f08_p1_d2.jpg	i2_s2_f08	s2	f08	700.21	6.55138	-0.255584	0.219458	-0.257529	0.0361613	-0.272366	-0.142546	0.255584	0.219458	0.257529	0.0361613	0.272366	-0.142546	-0.051734	0.193281	-0.109779	0.111885	0.051734	0.193281	0.109779	0.111885	0	0.227793	-0.0773284	-0.068785	-0.0324901	-0.0559517	0.0324901	-0.0559517	0.0773284	-0.068785	-0.171844	-0.220936	-0.0832351	-0.186463	0.0832351	-0.186463	0.171844	-0.220936	0.00146429	-0.00739216	0.00205173	0.000461373	0.000710167	-0.000897195
i2_s2_f08_p2_d1.jpg	i2_s2_f08	s2	f08	702.803	6.55508	-0.254165	0.221426	-0.255581	0.0354051	-0.271354	-0.142622	0.254165	0.221426	0.255581	0.0354051	0.271354	-0.142622	-0.0520419	0.195346	-0.110346	0.112302	0.0520419	0.195346	0.110346	0.112302	0	0.226305	-0.0760651	-0.0686579	-0.0313874	-0.055853	0.0313874	-0.055853	0.0760651	-0.0686579	-0.170718	-0.222667	-0.0834012	-0.187831	0.0834012	-0.187831	0.170718	-0.222667	0.00121644	-0.00846436	0.0019865	0.000824228	-0.000585806	-0.00245113
i2_s2_f08_p2_d2.jpg	i2_s2_f08	s2	f08	701.853	6.55372	-0.254508	0.221011	-0.255939	0.0362043	-0.270757	-0.143054	0.254508	0.221011	0.255939	0.0362043	0.270757	-0.143054	-0.0516281	0.194406	-0.109517	0.112222	0.0516281	0.194406	0.109517	0.112222	0	0.227848	-0.0761753	-0.0680044	-0.0324012	-0.0566504	0.0324012	-0.0566504	0.0761753	-0.0680044	-0.171447	-0.222222	-0.084007	-0.187835	0.084007	-0.187835	0.171447	-0.222222	0.00172581	-0.00852706	0.00157694	0.000284004	6.83658e-06	-0.00300798
i2_s2_f09_p1_d1.jpg	i2_s2_f09	s2	f09	800.518	6.68526	-0.248022	0.229237	-0.25927	0.0410013	-0.27052	-0.136011	0.248022	0.229237	0.25927	0.0410013	0.27052	-0.136011	-0.041788	0.193362	-0.10157	0.117921	0.041788	0.193362	0.10157	0.117921	0	0.214998	-0.0779794	-0.0723842	-0.0310036	-0.0629147	0.0310036	-0.0629147	0.0779794	-0.0723842	-0.171845	-0.230347	-0.0767038	-0.187364	0.0767038	-0.187364	0.171845	-0.230347	0.00408014	-0.00238438	0.00621547	0.00306368	0.00307534	0.00250773
i2_s2_f09_p1_d2.jpg	i2_s2_f09	s2	f09	800.97	6.68582	-0.248285	0.229112	-0.259143	0.0409672	-0.271659	-0.135512	0.248285	0.229112	0.259143	0.0409672	0.271659	-0.135512	-0.0421937	0.192402	-0.10151	0.117426	0.0421937	0.192402	0.10151	0.117426	0	0.214877	-0.0783491	-0.071483	-0.0305626	-0.0624563	0.0305626	-0.0624563	0.0783491	-0.071483	-0.172183	-0.229786	-0.0766718	-0.188108	0.0766718	-0.188108	0.172183	-0.229786	0.00445984	-0.00491221	0.00527192	0.00482399	0.00252633	0.00297081
i2_s2_f09_p2_d1.jpg	i2_s2_f09	s2	f09	799.843	6.68441	-0.247403	0.228836	-0.258197	0.0404122	-0.271624	-0.13716	0.247403	0.228836	0.258197	0.0404122	0.271624	-0.13716	-0.0426921	0.192526	-0.099135	0.119596	0.0426921	0.192526	0.099135	0.119596	0	0.216333	-0.0780398	-0.0717339	-0.0306076	-0.0626896	0.0306076	-0.0626896	0.0780398	-0.0717339	-0.172857	-0.229846	-0.0767828	-0.188106	0.0767828	-0.188106	0.172857	-0.229846	0.00387308	-0.00190917	0.00542528	0.00360499	0.00348174	0.00524139
i2_s2_f09_p2_d2.jpg	i2_s2_f09	s2	f09	800.702	6.68549	-0.246278	0.229264	-0.259203	0.0401858	-0.271754	-0.137623	0.246278	0.229264	0.259203	0.0401858	0.271754	-0.137623	-0.0422116	0.192997	-0.0998867	0.118858	0.0422116	0.192997	0.0998867	0.118858	0	0.215917	-0.0770932	-0.071841	-0.0314291	-0.0623675	0.0314291	-0.0623675	0.0770932	-0.071841	-0.172672	-0.230206	-0.0766991	-0.187226	0.0766991	-0.187226	0.172672	-0.230206	0.00390853	-0.00190303	0.00503687	0.00359188	0.00309969	0.00480301
i2_s2_f10_p1_d1.jpg	i2_s2_f10	s2	f10	768.004	6.64379	-0.255857	0.241443	-0.240176	0.040609	-0.269851	-0.119653	0.255857	0.241443	0.240176	0.040609	0.269851	-0.119653	-0.0404372	0.193885	-0.10554	0.108509	0.0404372	0.193885	0.10554	0.108509	0	0.220865	-0.0741067	-0.0796223	-0.0300994	-0.0670339	0.0300994	-0.0670339	0.0741067	-0.0796223	-0.167926	-0.233993	-0.0777247	-0.194576	0.0777247	-0.194576	0.167926	-0.233993	0.00535717	-0.000163506	-0.0132127	-0.0120978	-0.00306338	-0.00294593
i2_s2_f10_p1_d2.jpg	i2_s2_f10	s2	f10	768.227	6.64408	-0.253543	0.243112	-0.240966	0.0405319	-0.268851	-0.120106	0.253543	0.243112	0.240966	0.0405319	0.268851	-0.120106	-0.041764	0.193773	-0.105957	0.108422	0.041764	0.193773	0.105957	0.108422	0	0.220739	-0.0749779	-0.0796372	-0.0300894	-0.0670555	0.0300894	-0.0670555	0.0749779	-0.0796372	-0.16742	-0.234408	-0.0772533	-0.195002	0.0772533	-0.195002	0.16742	-0.234408	0.00627403	0.000467812	-0.0133967	-0.0123689	-0.00306799	-0.00368159
i2_s2_f10_p2_d1.jpg	i2_s2_f10	s2	f10	767.902	6.64366	-0.25506	0.24239	-0.239718	0.040855	-0.268144	-0.119808	0.25506	0.24239	0.239718	0.040855	0.268144	-0.119808	-0.0390818	0.196186	-0.106039	0.109361	0.0390818	0.196186	0.106039	0.109361	0	0.218224	-0.0741382	-0.0806618	-0.030116	-0.0680353	0.030116	-0.0680353	0.0741382	-0.0806618	-0.167519	-0.233712	-0.0786514	-0.195687	0.0786514	-0.195687	0.167519	-0.233712	0.00611477	0.000412415	-0.0139019	-0.0127333	-0.00197556	-0.00336251
i2_s2_f10_p2_d2.jpg	i2_s2_f10	s2	f10	768.988	6.64508	-0.253352	0.243647	-0.240699	0.0401837	-0.268611	-0.120667	0.253352	0.243647	0.240699	0.0401837	0.268611	-0.120667	-0.0390165	0.195277	-0.105876	0.109475	0.0390165	0.195277	0.105876	0.109475	0	0.218165	-0.0744687	-0.0802705	-0.0300696	-0.0676529	0.0300696	-0.0676529	0.0744687	-0.0802705	-0.167269	-0.233529	-0.0785154	-0.195546	0.0785154	-0.195546	0.167269	-0.233529	0.00624584	0.000824046	-0.0136732	-0.0119017	-0.00127744	-0.00387798
i2_s2_f11_p1_d1.jpg	i2_s2_f11	s2	f11	817.81	6.70663	-0.246815	0.249032	-0.251592	0.0352588	-0.27159	-0.136501	0.246815	0.249032	0.251592	0.0352588	0.27159	-0.136501	-0.0531788	0.191617	-0.109299	0.100635	0.0531788	0.191617	0.109299	0.100635	0	0.222311	-0.0830915	-0.0774555	-0.0336783	-0.064301	0.0336783	-0.064301	0.0830915	-0.0774555	-0.158938	-0.219903	-0.0810116	-0.189539	0.0810116	-0.189539	0.158938	-0.219903	0.00913853	0.00811221	-0.00453044	0.00234	0.00460131	-0.00519092
i2_s2_f11_p1_d2.jpg	i2_s2_f11	s2	f11	816.462	6.70498	-0.245129	0.249234	-0.251594	0.0364015	-0.272031	-0.137296	0.245129	0.249234	0.251594	0.0364015	0.272031	-0.137296	-0.0524179	0.192586	-0.109038	0.0993046	0.0524179	0.192586	0.109038	0.0993046	0	0.223356	-0.0828013	-0.0777276	-0.0333512	-0.065419	0.0333512	-0.065419	0.0828013	-0.0777276	-0.159189	-0.219999	-0.0811287	-0.188763	0.0811287	-0.188763	0.159189	-0.219999	0.0108104	0.00764211	-0.00499919	0.00146659	0.00399831	-0.00610327
i2_s2_f11_p2_d1.jpg	i2_s2_f11	s2	f11	811.41	6.69877	-0.244565	0.251021	-0.249593	0.0367724	-0.267611	-0.1385	0.244565	0.251021	0.249593	0.0367724	0.267611	-0.1385	-0.0516076	0.193914	-0.11002	0.0995611	0.0516076	0.193914	0.11002	0.0995611	0	0.226827	-0.0817743	-0.0784839	-0.0335361	-0.0659756	0.0335361	-0.0659756	0.0817743	-0.0784839	-0.158607	-0.220936	-0.0809486	-0.190787	0.0809486	-0.190787	0.158607	-0.220936	0.0105665	0.00776913	-0.00810908	0.000373782	0.00337779	-0.00261805
i2_s2_f11_p2_d2.jpg	i2_s2_f11	s2	f11	811.572	6.69897	-0.245795	0.251806	-0.249197	0.0371573	-0.268039	-0.138472	0.245795	0.251806	0.249197	0.0371573	0.268039	-0.138472	-0.0524473	0.192552	-0.109541	0.0990846	0.0524473	0.192552	0.109541	0.0990846	0	0.227183	-0.0821443	-0.0789299	-0.0339714	-0.0668029	0.0339714	-0.0668029	0.0821443	-0.0789299	-0.158554	-0.220104	-0.0809149	-0.189883	0.0809149	-0.189883	0.158554	-0.220104	0.0103268	0.00763344	-0.00772107	-0.00110296	0.00273497	-0.00361567
i2_s2_f12_p1_d1.jpg	i2_s2_f12	s2	f12	844.634	6.7389	-0.246077	0.247789	-0.247262	0.0369487	-0.266109	-0.130419	0.246077	0.247789	0.247262	0.0369487	0.266109	-0.130419	-0.0505957	0.193986	-0.11834	0.0944756	0.0505957	0.193986	0.11834	0.0944756	0	0.239242	-0.0759285	-0.0769523	-0.0281739	-0.0699858	0.0281739	-0.0699858	0.0759285	-0.0769523	-0.161218	-0.223872	-0.0795834	-0.191591	0.0795834	-0.191591	0.161218	-0.223872	0.0076004	-0.00555319	-0.00780188	0.00543493	0.00266281	-0.00422103
i2_s2_f12_p1_d2.jpg	i2_s2_f12	s2	f12	843.954	6.7381	-0.247509	0.245928	-0.248264	0.036554	-0.265504	-0.129725	0.247509	0.245928	0.248264	0.036554	0.265504	-0.129725	-0.0514467	0.194117	-0.118851	0.0945236	0.0514467	0.194117	0.118851	0.0945236	0	0.239811	-0.0763956	-0.0762209	-0.0281995	-0.0700564	0.0281995	-0.0700564	0.0763956	-0.0762209	-0.161344	-0.223671	-0.0796385	-0.191354	0.0796385	-0.191354	0.161344	-0.223671	0.00644861	-0.00688764	-0.00716749	0.0057366	0.00148544	-0.00350924
i2_s2_f12_p2_d1.jpg	i2_s2_f12	s2	f12	845.644	6.7401	-0.247861	0.246217	-0.248166	0.0368813	-0.265392	-0.131128	0.247861	0.246217	0.248166	0.0368813	0.265392	-0.131128	-0.0513408	0.193711	-0.119044	0.0947245	0.0513408	0.193711	0.119044	0.0947245	0	0.238896	-0.0758454	-0.0756873	-0.028139	-0.0691225	0.028139	-0.0691225	0.0758454	-0.0756873	-0.161029	-0.223656	-0.0802873	-0.191389	0.0802873	-0.191389	0.161029	-0.223656	0.00633024	-0.00742821	-0.00660482	0.00557534	0.00238409	-0.00320009
i2_s2_f12_p2_d2.jpg	i2_s2_f12	s2	f12	845.292	6.73968	-0.246741	0.246857	-0.248281	0.0378485	-0.265906	-0.131052	0.246741	0.246857	0.248281	0.0378485	0.265906	-0.131052	-0.0517773	0.193107	-0.118681	0.0944835	0.0517773	0.193107	0.118681	0.0944835	0	0.23913	-0.0762911	-0.0755891	-0.0277525	-0.0698355	0.0277525	-0.0698355	0.0762911	-0.0755891	-0.160696	-0.224034	-0.079918	-0.19135	0.079918	-0.19135	0.160696	-0.224034	0.00669986	-0.00716397	-0.00815362	0.00544795	0.00213334	-0.0025236
i2_s2_f13_p1_d1.jpg	i2_s2_f13	s2	f13	764.408	6.6391	-0.239191	0.240559	-0.253128	0.0433294	-0.260468	-0.151422	0.239191	0.240559	0.253128	0.0433294	0.260468	-0.151422	-0.0366496	0.197215	-0.100244	0.116392	0.0366496	0.197215	0.100244	0.116392	0	0.227537	-0.0758356	-0.0694998	-0.0289013	-0.0613711	0.0289013	-0.0613711	0.0758356	-0.0694998	-0.157569	-0.231844	-0.0861825	-0.197127	0.0861825	-0.197127	0.157569	-0.231844	0.00172379	-0.000140177	-0.00451895	-0.00330779	0.0013398	-0.00422248
i2_s2_f13_p1_d2.jpg	i2_s2_f13	s2	f13	764.655	6.63942	-0.239576	0.241458	-0.253519	0.0442901	-0.259955	-0.150859	0.239576	0.241458	0.253519	0.0442901	0.259955	-0.150859	-0.0361923	0.197228	-0.0997673	0.115529	0.0361923	0.197228	0.0997673	0.115529	0	0.227086	-0.0753691	-0.0698633	-0.0293437	-0.0617326	0.0293437	-0.0617326	0.0753691	-0.0698633	-0.156642	-0.231703	-0.0861606	-0.197891	0.0861606	-0.197891	0.156642	-0.231703	0.00229709	-0.000181959	-0.00606458	-0.00242782	0.00213566	-0.00467344
i2_s2_f13_p2_d1.jpg	i2_s2_f13	s2	f13	762.394	6.63646	-0.239382	0.241722	-0.25378	0.0442573	-0.259759	-0.150434	0.239382	0.241722	0.25378	0.0442573	0.259759	-0.150434	-0.0381179	0.196485	-0.100136	0.115859	0.0381179	0.196485	0.100136	0.115859	0	0.226945	-0.0737917	-0.0701142	-0.0298835	-0.0628367	0.0298835	-0.0628367	0.0737917	-0.0701142	-0.158364	-0.231166	-0.0859389	-0.197245	0.0859389	-0.197245	0.158364	-0.231166	0.00199294	-0.00104694	-0.0071361	-0.00309406	0.00211409	-0.00454513
i2_s2_f13_p2_d2.jpg	i2_s2_f13	s2	f13	764.219	6.63885	-0.239698	0.241039	-0.253143	0.0436231	-0.260481	-0.14973	0.239698	0.241039	0.253143	0.0436231	0.260481	-0.14973	-0.0385174	0.197697	-0.100331	0.115057	0.0385174	0.197697	0.100331	0.115057	0	0.226278	-0.0749329	-0.0695833	-0.0293705	-0.0623241	0.0293705	-0.0623241	0.0749329	-0.0695833	-0.157986	-0.231151	-0.0861786	-0.197767	0.0861786	-0.197767	0.157986	-0.231151	0.001898	-0.00101131	-0.00634607	-0.00438021	0.00148263	-0.00405694
i2_s2_f14_p1_d1.jpg	i2_s2_f14	s2	f14	748.797	6.61847	-0.236119	0.233181	-0.255874	0.0270197	-0.271556	-0.129035	0.236119	0.233181	0.255874	0.0270197	0.271556	-0.129035	-0.0533781	0.192673	-0.116878	0.10981	0.0533781	0.192673	0.116878	0.10981	0	0.23042	-0.0809966	-0.0655613	-0.0335917	-0.0614037	0.0335917	-0.0614037	0.0809966	-0.0655613	-0.172581	-0.226595	-0.081474	-0.195299	0.081474	-0.195299	0.172581	-0.226595	0.00641576	0.0057621	0.00389161	-0.000637408	-0.00270047	-0.00474981
i2_s2_f14_p1_d2.jpg	i2_s2_f14	s2	f14	749.298	6.61914	-0.236418	0.233167	-0.256159	0.0276034	-0.27137	-0.128802	0.236418	0.233167	0.256159	0.0276034	0.27137	-0.128802	-0.0542577	0.192687	-0.116339	0.109423	0.0542577	0.192687	0.116339	0.109423	0	0.230409	-0.082319	-0.0662885	-0.0335701	-0.0616745	0.0335701	-0.0616745	0.082319	-0.0662885	-0.172465	-0.226756	-0.0805013	-0.194564	0.0805013	-0.194564	0.172465	-0.226756	0.00677307	0.00575776	0.00425207	-0.000179758	-0.00371219	-0.00474811
i2_s2_f14_p2_d1.jpg	i2_s2_f14	s2	f14	748.453	6.61801	-0.236251	0.233341	-0.256457	0.0275282	-0.270747	-0.129081	0.236251	0.233341	0.256457	0.0275282	0.270747	-0.129081	-0.0538563	0.191854	-0.11647	0.109881	0.0538563	0.191854	0.11647	0.109881	0	0.231007	-0.0819483	-0.0651153	-0.0326865	-0.0618683	0.0326865	-0.0618683	0.0819483	-0.0651153	-0.173126	-0.227592	-0.0801348	-0.194452	0.0801348	-0.194452	0.173126	-0.227592	0.0072336	0.00538613	0.00314828	-0.00062818	-0.00244128	-0.00525288
i2_s2_f14_p2_d2.jpg	i2_s2_f14	s2	f14	747.749	6.61707	-0.236471	0.233342	-0.256698	0.0277956	-0.270541	-0.12988	0.236471	0.233342	0.256698	0.0277956	0.270541	-0.12988	-0.0548265	0.191359	-0.116582	0.109766	0.0548265	0.191359	0.116582	0.109766	0	0.230548	-0.0815685	-0.0649331	-0.0331772	-0.0616833	0.0331772	-0.0616833	0.0815685	-0.0649331	-0.173748	-0.226647	-0.0811291	-0.194392	0.0811291	-0.194392	0.173748	-0.226647	0.00740288	0.00499834	0.00325512	-0.000556929	-0.00284171	-0.00610008
i2_s2_f15_p1_d1.jpg	i2_s2_f15	s2	f15	763.878	6.63841	-0.242757	0.251245	-0.25267	0.0260901	-0.272565	-0.130004	0.242757	0.251245	0.25267	0.0260901	0.272565	-0.130004	-0.0574014	0.189623	-0.110635	0.0947007	0.0574014	0.189623	0.110635	0.0947007	0	0.236293	-0.0776204	-0.0786398	-0.0293796	-0.0665191	0.0293796	-0.0665191	0.0776204	-0.0786398	-0.166973	-0.214928	-0.0830269	-0.189715	0.0830269	-0.189715	0.166973	-0.214928	0.00138001	-0.0035046	-0.00387521	-0.00407655	0.00527479	-0.00252858
i2_s2_f15_p1_d2.jpg	i2_s2_f15	s2	f15	764.102	6.6387	-0.242251	0.251732	-0.252603	0.0252861	-0.272046	-0.129878	0.242251	0.251732	0.252603	0.0252861	0.272046	-0.129878	-0.0573979	0.189707	-0.111082	0.0938772	0.0573979	0.189707	0.111082	0.0938772	0	0.237214	-0.0785049	-0.0780959	-0.0293855	-0.0659605	0.0293855	-0.0659605	0.0785049	-0.0780959	-0.166493	-0.215688	-0.0839025	-0.189587	0.0839025	-0.189587	0.166493	-0.215688	0.00116241	-0.00350064	-0.00320032	-0.00454648	0.00487529	-0.00302982
i2_s2_f15_p2_d1.jpg	i2_s2_f15	s2	f15	760.766	6.63433	-0.241078	0.25141	-0.250592	0.0252699	-0.270985	-0.130971	0.241078	0.25141	0.250592	0.0252699	0.270985	-0.130971	-0.0577048	0.189604	-0.111159	0.0946382	0.0577048	0.189604	0.111159	0.0946382	0	0.242687	-0.0770592	-0.0776643	-0.0290715	-0.0668338	0.0290715	-0.0668338	0.0770592	-0.0776643	-0.16765	-0.215333	-0.0829233	-0.191463	0.0829233	-0.191463	0.16765	-0.215333	0.000970537	-0.00260024	-0.00395001	-0.0023388	0.00505764	-0.00320066
i2_s2_f15_p2_d2.jpg	i2_s2_f15	s2	f15	760.895	6.6345	-0.241478	0.250907	-0.250548	0.025265	-0.27139	-0.130957	0.241478	0.250907	0.250548	0.025265	0.27139	-0.130957	-0.0577066	0.189142	-0.110257	0.0955234	0.0577066	0.189142	0.110257	0.0955234	0	0.242645	-0.0783914	-0.0780934	-0.0290757	-0.0663906	0.0290757	-0.0663906	0.0783914	-0.0780934	-0.167178	-0.215755	-0.0828937	-0.190963	0.0828937	-0.190963	0.167178	-0.215755	0.000476365	-0.00311067	-0.00395398	-0.00239095	0.00463374	-0.00326616
i2_s2_f16_p1_d1.jpg	i2_s2_f16	s2	f16	669.786	6.50696	-0.248876	0.216278	-0.250044	0.0328106	-0.269617	-0.136009	0.248876	0.216278	0.250044	0.0328106	0.269617	-0.136009	-0.0418679	0.201262	-0.0983299	0.119947	0.0418679	0.201262	0.0983299	0.119947	0	0.234288	-0.0722326	-0.0668233	-0.0273044	-0.0601617	0.0273044	-0.0601617	0.0722326	-0.0668233	-0.178228	-0.225754	-0.0894894	-0.198693	0.0894894	-0.198693	0.178228	-0.225754	-0.00872124	0.000664193	0.00643067	-0.00288164	-0.00361426	-0.000385058
i2_s2_f16_p1_d2.jpg	i2_s2_f16	s2	f16	670.861	6.50856	-0.250018	0.215224	-0.251206	0.0320322	-0.270257	-0.137051	0.250018	0.215224	0.251206	0.0320322	0.270257	-0.137051	-0.0422953	0.201222	-0.0976687	0.120014	0.0422953	0.201222	0.0976687	0.120014	0	0.234217	-0.0716098	-0.0659607	-0.0267594	-0.0597914	0.0267594	-0.0597914	0.0716098	-0.0659607	-0.177954	-0.225669	-0.0893411	-0.197128	0.0893411	-0.197128	0.177954	-0.225669	-0.00934915	0.0014542	0.00596543	-0.00310427	-0.00440481	-0.00115446
i2_s2_f16_p2_d1.jpg	i2_s2_f16	s2	f16	671.179	6.50904	-0.247835	0.215803	-0.252448	0.0316728	-0.270013	-0.137589	0.247835	0.215803	0.252448	0.0316728	0.270013	-0.137589	-0.0422269	0.202242	-0.0982121	0.119836	0.0422269	0.202242	0.0982121	0.119836	0	0.232176	-0.0715469	-0.0656865	-0.0268008	-0.0599822	0.0268008	-0.0599822	0.0715469	-0.0656865	-0.178907	-0.226079	-0.0895022	-0.196306	0.0895022	-0.196306	0.178907	-0.226079	-0.00798239	0.00102575	0.00524008	-0.00410287	-0.00357004	-0.00169812
i2_s2_f16_p2_d2.jpg	i2_s2_f16	s2	f16	670.493	6.50801	-0.248597	0.215183	-0.251705	0.031861	-0.270296	-0.138076	0.248597	0.215183	0.251705	0.031861	0.270296	-0.138076	-0.0422742	0.2026	-0.0983292	0.120127	0.0422742	0.2026	0.0983292	0.120127	0	0.231553	-0.0721342	-0.0666221	-0.0278431	-0.0593877	0.0278431	-0.0593877	0.0721342	-0.0666221	-0.179087	-0.225639	-0.0895819	-0.195823	0.0895819	-0.195823	0.179087	-0.225639	-0.00806659	0.000371329	0.00539682	-0.00270455	-0.00366773	-0.00180925
i2_s2_f17_p1_d1.jpg	i2_s2_f17	s2	f17	819.412	6.70859	-0.232141	0.245231	-0.248767	0.031176	-0.272796	-0.138534	0.232141	0.245231	0.248767	0.031176	0.272796	-0.138534	-0.0450627	0.192696	-0.122008	0.110103	0.0450627	0.192696	0.122008	0.110103	0	0.223952	-0.0854799	-0.0704802	-0.0391032	-0.0682761	0.0391032	-0.0682761	0.0854799	-0.0704802	-0.166646	-0.225653	-0.0803756	-0.188238	0.0803756	-0.188238	0.166646	-0.225653	0.00399157	-0.00588392	-0.00101417	0.000787277	0.00213541	-0.000744893
i2_s2_f17_p1_d2.jpg	i2_s2_f17	s2	f17	821.834	6.71154	-0.23186	0.245986	-0.249283	0.0313112	-0.272823	-0.138721	0.23186	0.245986	0.249283	0.0313112	0.272823	-0.138721	-0.0457532	0.191074	-0.122498	0.109995	0.0457532	0.191074	0.122498	0.109995	0	0.224342	-0.0852373	-0.0704696	-0.0385808	-0.0674284	0.0385808	-0.0674284	0.0852373	-0.0704696	-0.166565	-0.225612	-0.0805555	-0.188307	0.0805555	-0.188307	0.166565	-0.225612	0.00362907	-0.00545345	-0.00137912	0.000800542	0.00133341	-0.000738366
i2_s2_f17_p2_d1.jpg	i2_s2_f17	s2	f17	821.454	6.71108	-0.229477	0.245699	-0.248491	0.0283244	-0.275033	-0.138892	0.229477	0.245699	0.248491	0.0283244	0.275033	-0.138892	-0.0449781	0.192408	-0.118811	0.109224	0.0449781	0.192408	0.118811	0.109224	0	0.230304	-0.0848055	-0.0705501	-0.0385906	-0.0670803	0.0385906	-0.0670803	0.0848055	-0.0705501	-0.166254	-0.2258	-0.0797717	-0.188485	0.0797717	-0.188485	0.166254	-0.2258	0.00195401	-0.00533245	0.000452886	0.00511287	0.003827	0.0006953
i2_s2_f17_p2_d2.jpg	i2_s2_f17	s2	f17	820.617	6.71006	-0.22973	0.246172	-0.249178	0.0281692	-0.273243	-0.139203	0.22973	0.246172	0.249178	0.0281692	0.273243	-0.139203	-0.0446063	0.192459	-0.120169	0.109589	0.0446063	0.192459	0.120169	0.109589	0	0.229514	-0.0849221	-0.0703639	-0.0382133	-0.0673534	0.0382133	-0.0673534	0.0849221	-0.0703639	-0.166426	-0.225808	-0.0798405	-0.188418	0.0798405	-0.188418	0.166426	-0.225808	0.00300887	-0.00547709	0.000815281	0.00459446	0.00315189	0.000145489
i2_s2_f18_p1_d1.jpg	i2_s2_f18	s2	f18	767.929	6.6437	-0.23218	0.24767	-0.248829	0.0428797	-0.270885	-0.134989	0.23218	0.24767	0.248829	0.0428797	0.270885	-0.134989	-0.0584932	0.179224	-0.0962582	0.113452	0.0584932	0.179224	0.0962582	0.113452	0	0.229399	-0.0799422	-0.0677252	-0.0372727	-0.0577133	0.0372727	-0.0577133	0.0799422	-0.0677252	-0.163582	-0.234618	-0.0897795	-0.202879	0.0897795	-0.202879	0.163582	-0.234618	-0.00809365	-0.021401	0.002888	0.0080295	0.000332307	0.00773055
i2_s2_f18_p1_d2.jpg	i2_s2_f18	s2	f18	769.749	6.64606	-0.232553	0.249139	-0.247798	0.0421753	-0.271131	-0.134395	0.232553	0.249139	0.247798	0.0421753	0.271131	-0.134395	-0.0579006	0.179501	-0.0960291	0.112594	0.0579006	0.179501	0.0960291	0.112594	0	0.22913	-0.0806658	-0.0681547	-0.0367404	-0.0582013	0.0367404	-0.0582013	0.0806658	-0.0681547	-0.163216	-0.234652	-0.0895783	-0.202571	0.0895783	-0.202571	0.163216	-0.234652	-0.00768079	-0.0221146	0.00267685	0.00810244	0.000516969	0.00784995
i2_s2_f18_p2_d1.jpg	i2_s2_f18	s2	f18	765.692	6.64078	-0.232151	0.247421	-0.2482	0.0423494	-0.273007	-0.133839	0.232151	0.247421	0.2482	0.0423494	0.273007	-0.133839	-0.0586282	0.178645	-0.0979372	0.114057	0.0586282	0.178645	0.0979372	0.114057	0	0.226273	-0.0806436	-0.0676704	-0.0355964	-0.0571684	0.0355964	-0.0571684	0.0806436	-0.0676704	-0.164524	-0.234561	-0.0900292	-0.20237	0.0900292	-0.20237	0.164524	-0.234561	-0.00878023	-0.0218002	0.00317719	0.00825506	0.00133264	0.00773847
i2_s2_f18_p2_d2.jpg	i2_s2_f18	s2	f18	768.28	6.64415	-0.231306	0.248631	-0.249119	0.0416478	-0.271671	-0.134404	0.231306	0.248631	0.249119	0.0416478	0.271671	-0.134404	-0.0593647	0.180149	-0.0966961	0.112193	0.0593647	0.180149	0.0966961	0.112193	0	0.226251	-0.0812471	-0.0671358	-0.0363766	-0.0575618	0.0363766	-0.0575618	0.0812471	-0.0671358	-0.164411	-0.233927	-0.090617	-0.202718	0.090617	-0.202718	0.164411	-0.233927	-0.00780392	-0.0204953	0.00232757	0.00862619	0.00100652	0.0066915
i2_s2_f19_p1_d1.jpg	i2_s2_f19	s2	f19	745.034	6.61343	-0.250783	0.228317	-0.243903	0.0366873	-0.278094	-0.127123	0.250783	0.228317	0.243903	0.0366873	0.278094	-0.127123	-0.0555858	0.187632	-0.112414	0.101958	0.0555858	0.187632	0.112414	0.101958	0	0.249056	-0.0749817	-0.0707072	-0.028692	-0.0614611	0.028692	-0.0614611	0.0749817	-0.0707072	-0.172171	-0.224707	-0.074595	-0.195125	0.074595	-0.195125	0.172171	-0.224707	-0.0043157	0.000914643	-0.0055573	-0.00180695	0.000869061	-0.00199698
i2_s2_f19_p1_d2.jpg	i2_s2_f19	s2	f19	746.425	6.6153	-0.252165	0.227999	-0.244832	0.0376444	-0.278498	-0.126333	0.252165	0.227999	0.244832	0.0376444	0.278498	-0.126333	-0.0522513	0.186456	-0.111284	0.101405	0.0522513	0.186456	0.111284	0.101405	0	0.248695	-0.0753077	-0.07002	-0.0291016	-0.0612447	0.0291016	-0.0612447	0.0753077	-0.07002	-0.172309	-0.225125	-0.0744504	-0.195128	0.0744504	-0.195128	0.172309	-0.225125	-0.00398482	0.00207096	-0.00495693	-0.00248865	0.00083718	-0.00310154
i2_s2_f19_p2_d1.jpg	i2_s2_f19	s2	f19	748.33	6.61784	-0.253405	0.229684	-0.243794	0.0380353	-0.278305	-0.125599	0.253405	0.229684	0.243794	0.0380353	0.278305	-0.125599	-0.052781	0.187608	-0.110144	0.101135	0.052781	0.187608	0.110144	0.101135	0	0.24428	-0.0742253	-0.0707376	-0.0286248	-0.061491	0.0286248	-0.061491	0.0742253	-0.0707376	-0.172666	-0.225176	-0.0741537	-0.195599	0.0741537	-0.195599	0.172666	-0.225176	-0.000690921	-0.00373668	-0.00387855	-0.00295502	-0.0002382	-0.0029227
i2_s2_f19_p2_d2.jpg	i2_s2_f19	s2	f19	748.965	6.61869	-0.251751	0.232656	-0.244004	0.0379963	-0.277557	-0.126362	0.251751	0.232656	0.244004	0.0379963	0.277557	-0.126362	-0.052754	0.187437	-0.110943	0.0996559	0.052754	0.187437	0.110943	0.0996559	0	0.243146	-0.0741474	-0.069766	-0.0294893	-0.0619074	0.0294893	-0.0619074	0.0741474	-0.069766	-0.171592	-0.225862	-0.0750013	-0.19542	0.0750013	-0.19542	0.171592	-0.225862	-0.000596	-0.00190593	-0.00440117	-0.00337626	-0.00232321	-0.00249909
i2_s2_f20_p1_d1.jpg	i2_s2_f20	s2	f20	770.61	6.64718	-0.252258	0.237165	-0.258961	0.0362979	-0.26933	-0.132818	0.252258	0.237165	0.258961	0.0362979	0.26933	-0.132818	-0.0550004	0.177256	-0.107386	0.112308	0.0550004	0.177256	0.107386	0.112308	0	0.222859	-0.0787283	-0.0693395	-0.0335439	-0.052365	0.0335439	-0.052365	0.0787283	-0.0693395	-0.170439	-0.228068	-0.0796452	-0.191865	0.0796452	-0.191865	0.170439	-0.228068	-0.00481395	0.00091232	-0.000639774	0.00494786	0.00453177	-0.00125052
i2_s2_f20_p1_d2.jpg	i2_s2_f20	s2	f20	770.437	6.64696	-0.25321	0.237234	-0.258565	0.0354198	-0.269394	-0.133749	0.25321	0.237234	0.258565	0.0354198	0.269394	-0.133749	-0.0545644	0.177742	-0.108316	0.112336	0.0545644	0.177742	0.108316	0.112336	0	0.2229	-0.0778584	-0.0689106	-0.0335523	-0.0523738	0.0335523	-0.0523738	0.0778584	-0.0689106	-0.16914	-0.228128	-0.0801045	-0.191021	0.0801045	-0.191021	0.16914	-0.228128	-0.00529372	0.000514064	-0.00106779	0.0054466	0.00422404	-0.00072996
i2_s2_f20_p2_d1.jpg	i2_s2_f20	s2	f20	769.173	6.64532	-0.250962	0.23991	-0.258078	0.0368222	-0.268085	-0.134036	0.250962	0.23991	0.258078	0.0368222	0.268085	-0.134036	-0.0546752	0.17802	-0.105856	0.114344	0.0546752	0.17802	0.105856	0.114344	0	0.223226	-0.076185	-0.070822	-0.0336249	-0.0542398	0.0336249	-0.0542398	0.076185	-0.070822	-0.168099	-0.229383	-0.0775434	-0.192229	0.0775434	-0.192229	0.168099	-0.229383	-0.00496169	0.000383382	-0.00066182	0.00450076	0.00587866	-0.00116191
i2_s2_f20_p2_d2.jpg	i2_s2_f20	s2	f20	769.654	6.64594	-0.251674	0.238928	-0.258358	0.0359945	-0.268786	-0.133822	0.251674	0.238928	0.258358	0.0359945	0.268786	-0.133822	-0.0541682	0.179318	-0.105784	0.113444	0.0541682	0.179318	0.105784	0.113444	0	0.223179	-0.0765878	-0.070229	-0.0336053	-0.0545481	0.0336053	-0.0545481	0.0765878	-0.070229	-0.167529	-0.228681	-0.0779392	-0.191994	0.0779392	-0.191994	0.167529	-0.228681	-0.00495709	0.000707014	-0.000637557	0.00390912	0.00496597	-0.00176889
i2_s2_f21_p1_d1.jpg	i2_s2_f21	s2	f21	775.053	6.65293	-0.24645	0.24272	-0.248699	0.0459009	-0.274411	-0.127905	0.24645	0.24272	0.248699	0.0459009	0.274411	-0.127905	-0.0616649	0.177168	-0.117315	0.100756	0.0616649	0.177168	0.117315	0.100756	0	0.23237	-0.0765319	-0.074536	-0.0324533	-0.0620909	0.0324533	-0.0620909	0.0765319	-0.074536	-0.169009	-0.22358	-0.0805328	-0.194618	0.0805328	-0.194618	0.169009	-0.22358	-0.01136	-0.00383844	0.0063253	-0.00381128	-0.00185484	0.00312351
i2_s2_f21_p1_d2.jpg	i2_s2_f21	s2	f21	773.717	6.65121	-0.246432	0.241659	-0.248669	0.0453903	-0.274425	-0.127824	0.246432	0.241659	0.248669	0.0453903	0.274425	-0.127824	-0.0622214	0.177774	-0.117515	0.100783	0.0622214	0.177774	0.117515	0.100783	0	0.23263	-0.0771038	-0.074798	-0.0320646	-0.0623416	0.0320646	-0.0623416	0.0771038	-0.074798	-0.170176	-0.222757	-0.0815452	-0.194201	0.0815452	-0.194201	0.170176	-0.222757	-0.0117509	-0.0043507	0.00690265	-0.00343599	-0.00124244	0.0035057
i2_s2_f21_p2_d1.jpg	i2_s2_f21	s2	f21	771.431	6.64825	-0.243942	0.242484	-0.24709	0.0450273	-0.274798	-0.129228	0.243942	0.242484	0.24709	0.0450273	0.274798	-0.129228	-0.0607438	0.179153	-0.117046	0.102229	0.0607438	0.179153	0.117046	0.102229	0	0.23136	-0.0768604	-0.0742792	-0.0308333	-0.0626737	0.0308333	-0.0626737	0.0768604	-0.0742792	-0.171575	-0.223052	-0.0808919	-0.19534	0.0808919	-0.19534	0.171575	-0.223052	-0.0108575	-0.00545242	0.0069466	-0.00367646	-0.00155389	0.00249018
i2_s2_f21_p2_d2.jpg	i2_s2_f21	s2	f21	771.473	6.6483	-0.24348	0.243296	-0.247527	0.0445525	-0.275246	-0.128838	0.24348	0.243296	0.247527	0.0445525	0.275246	-0.128838	-0.0603151	0.178691	-0.116173	0.101292	0.0603151	0.178691	0.116173	0.101292	0	0.23131	-0.0768601	-0.0738853	-0.0317265	-0.0627205	0.0317265	-0.0627205	0.0768601	-0.0738853	-0.172023	-0.223543	-0.0813415	-0.1945	0.0813415	-0.1945	0.172023	-0.223543	-0.0118613	-0.00600864	0.00729015	-0.00380036	-0.00259474	0.00230216
i2_s2_f22_p1_d1.jpg	i2_s2_f22	s2	f22	702.181	6.55419	-0.239233	0.229985	-0.249903	0.0325734	-0.280359	-0.12817	0.239233	0.229985	0.249903	0.0325734	0.280359	-0.12817	-0.0493731	0.195741	-0.105701	0.10176	0.0493731	0.195741	0.105701	0.10176	0	0.228706	-0.0736697	-0.0706228	-0.0308872	-0.0608182	0.0308872	-0.0608182	0.0736697	-0.0706228	-0.181594	-0.222976	-0.0942279	-0.191825	0.0942279	-0.191825	0.181594	-0.222976	-0.0054798	-0.00512121	-0.00443668	0.000956476	0.00319229	-0.00089438
i2_s2_f22_p1_d2.jpg	i2_s2_f22	s2	f22	701.656	6.55344	-0.239928	0.230108	-0.250095	0.0325368	-0.280085	-0.128343	0.239928	0.230108	0.250095	0.0325368	0.280085	-0.128343	-0.0494059	0.195821	-0.105794	0.101306	0.0494059	0.195821	0.105794	0.101306	0	0.228833	-0.0737091	-0.0711898	-0.0304392	-0.0599197	0.0304392	-0.0599197	0.0737091	-0.0711898	-0.180742	-0.222703	-0.0943193	-0.192033	0.0943193	-0.192033	0.180742	-0.222703	-0.00525655	-0.00598968	-0.00380933	0.0010651	0.00424492	-0.000783675
i2_s2_f22_p2_d1.jpg	i2_s2_f22	s2	f22	703.127	6.55554	-0.239868	0.229471	-0.249535	0.0318887	-0.280938	-0.128588	0.239868	0.229471	0.249535	0.0318887	0.280938	-0.128588	-0.0493234	0.195354	-0.106528	0.101958	0.0493234	0.195354	0.106528	0.101958	0	0.231701	-0.0740633	-0.0711459	-0.0308498	-0.0603673	0.0308498	-0.0603673	0.0740633	-0.0711459	-0.179401	-0.222732	-0.0931343	-0.191688	0.0931343	-0.191688	0.179401	-0.222732	-0.00359268	-0.00619561	-0.00401284	0.00129678	0.00304022	-0.00158989
i2_s2_f22_p2_d2.jpg	i2_s2_f22	s2	f22	702.696	6.55492	-0.240011	0.229643	-0.249675	0.0333743	-0.281092	-0.129129	0.240011	0.229643	0.249675	0.0333743	0.281092	-0.129129	-0.0498691	0.194528	-0.106573	0.10106	0.0498691	0.194528	0.106573	0.10106	0	0.231403	-0.0740925	-0.0706682	-0.0303906	-0.0603941	0.0303906	-0.0603941	0.0740925	-0.0706682	-0.179504	-0.221849	-0.0941683	-0.192266	0.0941683	-0.192266	0.179504	-0.221849	-0.00468009	-0.00707016	-0.00280742	0.00187706	0.00349704	-0.00106072
i3_s2_f01_p1_d1.jpg	i3_s2_f01	s2	f01	719.921	6.57914	-0.247533	0.228699	-0.253324	0.0377134	-0.274396	-0.138396	0.247533	0.228699	0.253324	0.0377134	0.274396	-0.138396	-0.0422231	0.200011	-0.101993	0.119045	0.0422231	0.200011	0.101993	0.119045	0	0.221092	-0.0694282	-0.0767889	-0.0263463	-0.067252	0.0263463	-0.067252	0.0694282	-0.0767889	-0.165721	-0.221873	-0.0838468	-0.191705	0.0838468	-0.191705	0.165721	-0.221873	0.00388184	0.000787562	-0.00158397	-0.00148784	-0.00581879	-0.00109613
i3_s2_f01_p1_d2.jpg	i3_s2_f01	s2	f01	720.673	6.58019	-0.248264	0.228723	-0.25214	0.037462	-0.27554	-0.138465	0.248264	0.228723	0.25214	0.037462	0.27554	-0.138465	-0.0412303	0.200568	-0.101903	0.119221	0.0412303	0.200568	0.101903	0.119221	0	0.21973	-0.0698396	-0.0769018	-0.0267983	-0.0673912	0.0267983	-0.0673912	0.0698396	-0.0769018	-0.16556	-0.221835	-0.0832791	-0.191246	0.0832791	-0.191246	0.16556	-0.221835	0.00552458	-0.000687717	-0.00084346	-0.00252159	-0.00550182	-0.00018641
i3_s2_f01_p2_d1.jpg	i3_s2_f01	s2	f01	724.529	6.58552	-0.247395	0.226402	-0.253128	0.034712	-0.27505	-0.138371	0.247395	0.226402	0.253128	0.034712	0.27505	-0.138371	-0.0405247	0.20026	-0.102307	0.118395	0.0405247	0.20026	0.102307	0.118395	0	0.222204	-0.0713725	-0.0752075	-0.0271367	-0.0657017	0.0271367	-0.0657017	0.0713725	-0.0752075	-0.169404	-0.221735	-0.0875735	-0.189856	0.0875735	-0.189856	0.169404	-0.221735	0.00563393	-0.000458069	0.000781141	-0.00178986	-0.00472524	-0.00334871
i3_s2_f01_p2_d2.jpg	i3_s2_f01	s2	f01	724.081	6.5849	-0.24705	0.225428	-0.252814	0.0359877	-0.275203	-0.139109	0.24705	0.225428	0.252814	0.0359877	0.275203	-0.139109	-0.0410288	0.200214	-0.102845	0.118773	0.0410288	0.200214	0.102845	0.118773	0	0.222639	-0.0714112	-0.0754434	-0.0276207	-0.0659235	0.0276207	-0.0659235	0.0714112	-0.0754434	-0.169981	-0.221566	-0.0871372	-0.189681	0.0871372	-0.189681	0.169981	-0.221566	0.00503763	0.000785032	0.000357058	-0.00197328	-0.0045921	-0.00259331
i3_s2_f02_p1_d1.jpg	i3_s2_f02	s2	f02	777.857	6.65654	-0.252484	0.236377	-0.244649	0.0298263	-0.272979	-0.135852	0.252484	0.236377	0.244649	0.0298263	0.272979	-0.135852	-0.0465165	0.192856	-0.111679	0.101137	0.0465165	0.192856	0.111679	0.101137	0	0.233224	-0.0872542	-0.0676816	-0.0331891	-0.0619005	0.0331891	-0.0619005	0.0872542	-0.0676816	-0.17366	-0.224069	-0.0740385	-0.187305	0.0740385	-0.187305	0.17366	-0.224069	-0.00711667	0.00599947	0.00446698	-0.00465862	-0.00215962	-0.00266446
i3_s2_f02_p1_d2.jpg	i3_s2_f02	s2	f02	778.284	6.65709	-0.251903	0.236798	-0.244078	0.0294501	-0.273707	-0.136129	0.251903	0.236798	0.244078	0.0294501	0.273707	-0.136129	-0.0464824	0.192394	-0.111184	0.101611	0.0464824	0.192394	0.111184	0.101611	0	0.233178	-0.0863126	-0.0675475	-0.0336011	-0.0613239	0.0336011	-0.0613239	0.0863126	-0.0675475	-0.173557	-0.223841	-0.075319	-0.188	0.075319	-0.188	0.173557	-0.223841	-0.00813478	0.00498764	0.00494068	-0.0047924	-0.00144956	-0.00186873
i3_s2_f02_p2_d1.jpg	i3_s2_f02	s2	f02	778.785	6.65773	-0.253104	0.235542	-0.243495	0.029657	-0.273563	-0.135829	0.253104	0.235542	0.243495	0.029657	0.273563	-0.135829	-0.0451439	0.192067	-0.112426	0.101328	0.0451439	0.192067	0.112426	0.101328	0	0.234588	-0.0867135	-0.0668789	-0.0327154	-0.0610906	0.0327154	-0.0610906	0.0867135	-0.0668789	-0.174341	-0.225285	-0.0744057	-0.186804	0.0744057	-0.186804	0.174341	-0.225285	-0.00833312	0.00445521	0.00517821	-0.00398753	-0.00394063	-0.00289023
i3_s2_f02_p2_d2.jpg	i3_s2_f02	s2	f02	779.153	6.65821	-0.252979	0.235527	-0.243832	0.0297016	-0.273434	-0.136141	0.252979	0.235527	0.243832	0.0297016	0.273434	-0.136141	-0.0455649	0.191596	-0.111952	0.101786	0.0455649	0.191596	0.111952	0.101786	0	0.234111	-0.0871079	-0.0667781	-0.0331317	-0.0605481	0.0331317	-0.0605481	0.0871079	-0.0667781	-0.174246	-0.225107	-0.0752536	-0.187092	0.0752536	-0.187092	0.174246	-0.225107	-0.00908543	0.00449586	0.00535025	-0.00395755	-0.0027685	-0.00236654
i3_s2_f03_p1_d1.jpg	i3_s2_f03	s2	f03	742.774	6.61039	-0.230323	0.245046	-0.241419	0.0430545	-0.285252	-0.128161	0.230323	0.245046	0.241419	0.0430545	0.285252	-0.128161	-0.0586877	0.17633	-0.110133	0.103035	0.0586877	0.17633	0.110133	0.103035	0	0.234866	-0.0835379	-0.0708474	-0.0380363	-0.0615339	0.0380363	-0.0615339	0.0835379	-0.0708474	-0.174296	-0.230723	-0.0821451	-0.193633	0.0821451	-0.193633	0.174296	-0.230723	-0.00146189	0.00349521	-0.00293006	0.00440036	0.00420924	-0.0021949
i3_s2_f03_p1_d2.jpg	i3_s2_f03	s2	f03	742.727	6.61033	-0.231701	0.245216	-0.24191	0.0432265	-0.284809	-0.128416	0.231701	0.245216	0.24191	0.0432265	0.284809	-0.128416	-0.0586557	0.175625	-0.109634	0.103205	0.0586557	0.175625	0.109634	0.103205	0	0.23509	-0.0821339	-0.0692883	-0.0380374	-0.062265	0.0380374	-0.062265	0.0821339	-0.0692883	-0.173423	-0.230961	-0.0816986	-0.193887	0.0816986	-0.193887	0.173423	-0.230961	-0.000729135	0.00366228	-0.00229528	0.00361215	0.0038216	-0.00253886
i3_s2_f03_p2_d1.jpg	i3_s2_f03	s2	f03	741.446	6.6086	-0.231169	0.246315	-0.242322	0.0430534	-0.284376	-0.127967	0.231169	0.246315	0.242322	0.0430534	0.284376	-0.127967	-0.0569118	0.176564	-0.109881	0.103561	0.0569118	0.176564	0.109881	0.103561	0	0.230509	-0.0827349	-0.069677	-0.0385839	-0.0622151	0.0385839	-0.0622151	0.0827349	-0.069677	-0.174618	-0.231224	-0.0818368	-0.193665	0.0818368	-0.193665	0.174618	-0.231224	-0.00143327	0.0039115	-0.00328168	0.00390897	0.00267823	-0.00223937
i3_s2_f03_p2_d2.jpg	i3_s2_f03	s2	f03	740.659	6.60754	-0.231397	0.24599	-0.242561	0.0434384	-0.283771	-0.127763	0.231397	0.24599	0.242561	0.0434384	0.283771	-0.127763	-0.0574725	0.176647	-0.110904	0.10316	0.0574725	0.176647	0.110904	0.10316	0	0.230669	-0.0833243	-0.0688915	-0.0376613	-0.0624055	0.0376613	-0.0624055	0.0833243	-0.0688915	-0.174362	-0.231111	-0.0814421	-0.194399	0.0814421	-0.194399	0.174362	-0.231111	-0.000867374	0.00433781	-0.00264442	0.00433328	0.00335198	-0.00279251
i3_s2_f05_p1_d1.jpg	i3_s2_f05	s2	f05	806.664	6.69291	-0.234953	0.247857	-0.249874	0.0338562	-0.271296	-0.140827	0.234953	0.247857	0.249874	0.0338562	0.271296	-0.140827	-0.047886	0.195787	-0.115728	0.098376	0.047886	0.195787	0.115728	0.098376	0	0.234636	-0.0726146	-0.0763396	-0.0286196	-0.0665297	0.0286196	-0.0665297	0.0726146	-0.0763396	-0.167874	-0.221205	-0.082008	-0.188293	0.082008	-0.188293	0.167874	-0.221205	-0.000412109	0.00288334	0.00280897	0.00426558	-9.05866e-05	-0.00368243
i3_s2_f05_p1_d2.jpg	i3_s2_f05	s2	f05	807.921	6.69446	-0.234606	0.249012	-0.249506	0.0340528	-0.270893	-0.142497	0.234606	0.249012	0.249506	0.0340528	0.270893	-0.142497	-0.0473922	0.195736	-0.115553	0.0984708	0.0473922	0.195736	0.115553	0.0984708	0	0.234112	-0.0725177	-0.0751374	-0.0273024	-0.0657593	0.0273024	-0.0657593	0.0725177	-0.0751374	-0.166776	-0.221476	-0.081891	-0.189459	0.081891	-0.189459	0.166776	-0.221476	-0.00105843	0.00285045	0.00302552	0.00380258	0.000137719	-0.00370865
i3_s2_f05_p2_d1.jpg	i3_s2_f05	s2	f05	808.688	6.69541	-0.234814	0.248465	-0.250977	0.0333058	-0.271041	-0.141375	0.234814	0.248465	0.250977	0.0333058	0.271041	-0.141375	-0.0490256	0.193972	-0.115453	0.0968109	0.0490256	0.193972	0.115453	0.0968109	0	0.234864	-0.0728769	-0.0736537	-0.0285513	-0.0647067	0.0285513	-0.0647067	0.0728769	-0.0736537	-0.169165	-0.220682	-0.0826661	-0.189568	0.0826661	-0.189568	0.169165	-0.220682	0.00102224	0.00174822	0.00444539	0.00308643	0.000798311	-0.00363475
i3_s2_f05_p2_d2.jpg	i3_s2_f05	s2	f05	808.252	6.69487	-0.234921	0.247692	-0.249815	0.0332761	-0.271598	-0.141065	0.234921	0.247692	0.249815	0.0332761	0.271598	-0.141065	-0.0469298	0.194447	-0.115084	0.0980845	0.0469298	0.194447	0.115084	0.0980845	0	0.234936	-0.0733295	-0.0733071	-0.029414	-0.0652097	0.029414	-0.0652097	0.0733295	-0.0733071	-0.168818	-0.221261	-0.0826996	-0.190125	0.0826996	-0.190125	0.168818	-0.221261	0.000630946	0.00197601	0.00342673	0.00332453	0.000463834	-0.00379883
i3_s2_f06_p1_d1.jpg	i3_s2_f06	s2	f06	776.623	6.65496	-0.239209	0.234058	-0.242773	0.0378923	-0.274672	-0.121015	0.239209	0.234058	0.242773	0.0378923	0.274672	-0.121015	-0.0430634	0.199384	-0.105643	0.111524	0.0430634	0.199384	0.105643	0.111524	0	0.236683	-0.0794334	-0.0801481	-0.0315076	-0.0703964	0.0315076	-0.0703964	0.0794334	-0.0801481	-0.162905	-0.231014	-0.0825521	-0.198627	0.0825521	-0.198627	0.162905	-0.231014	0.00513516	0.00216745	0.0011142	-0.000491169	0.00143309	-0.012054
i3_s2_f06_p1_d2.jpg	i3_s2_f06	s2	f06	776.966	6.6554	-0.239121	0.233896	-0.241794	0.0386903	-0.275012	-0.121922	0.239121	0.233896	0.241794	0.0386903	0.275012	-0.121922	-0.0404001	0.199238	-0.105159	0.110969	0.0404001	0.199238	0.105159	0.110969	0	0.238732	-0.0798456	-0.0801871	-0.0319361	-0.0704375	0.0319361	-0.0704375	0.0798456	-0.0801871	-0.162846	-0.230551	-0.0834047	-0.199061	0.0834047	-0.199061	0.162846	-0.230551	0.00470243	0.00180354	0.000609782	-0.000850717	0.0022074	-0.012399
i3_s2_f06_p2_d1.jpg	i3_s2_f06	s2	f06	778.365	6.6572	-0.238693	0.233204	-0.242672	0.03834	-0.27577	-0.122416	0.238693	0.233204	0.242672	0.03834	0.27577	-0.122416	-0.0425155	0.198583	-0.10499	0.111377	0.0425155	0.198583	0.10499	0.111377	0	0.239801	-0.0801448	-0.0798778	-0.0314371	-0.0701672	0.0314371	-0.0701672	0.0801448	-0.0798778	-0.162141	-0.230408	-0.082813	-0.198536	0.082813	-0.198536	0.162141	-0.230408	0.00363996	0.00239288	7.21018e-05	-0.000278993	0.000692081	-0.0124131
i3_s2_f06_p2_d2.jpg	i3_s2_f06	s2	f06	777.661	6.65629	-0.238903	0.234075	-0.242889	0.0372635	-0.275116	-0.122325	0.238903	0.234075	0.242889	0.0372635	0.275116	-0.122325	-0.0416698	0.198087	-0.105543	0.111254	0.0416698	0.198087	0.105543	0.111254	0	0.239786	-0.0802251	-0.0792928	-0.0319141	-0.0695921	0.0319141	-0.0695921	0.0802251	-0.0792928	-0.162295	-0.230408	-0.0824531	-0.198954	0.0824531	-0.198954	0.162295	-0.230408	0.00380399	0.00111119	0.000574905	-0.000686749	-0.000312145	-0.0124377
i3_s2_f08_p1_d1.jpg	i3_s2_f08	s2	f08	718.186	6.57673	-0.247794	0.250071	-0.258204	0.0417	-0.282022	-0.134436	0.247794	0.250071	0.258204	0.0417	0.282022	-0.134436	-0.0537222	0.1707	-0.110388	0.0993544	0.0537222	0.1707	0.110388	0.0993544	0	0.217116	-0.0740068	-0.069797	-0.0336347	-0.0611903	0.0336347	-0.0611903	0.0740068	-0.069797	-0.168704	-0.214303	-0.0869807	-0.190657	0.0869807	-0.190657	0.168704	-0.214303	0.00248791	0.000266355	0.00136227	0.00996545	-0.0045472	-0.00925273
i3_s2_f08_p1_d2.jpg	i3_s2_f08	s2	f08	718.915	6.57774	-0.24754	0.250915	-0.257938	0.0413262	-0.281728	-0.134156	0.24754	0.250915	0.257938	0.0413262	0.281728	-0.134156	-0.0536684	0.17163	-0.108362	0.099889	0.0536684	0.17163	0.108362	0.099889	0	0.216084	-0.0744069	-0.0705247	-0.0345461	-0.0614551	0.0345461	-0.0614551	0.0744069	-0.0705247	-0.168049	-0.214884	-0.0868818	-0.190783	0.0868818	-0.190783	0.168049	-0.214884	0.00276409	0.000128518	0.00173512	0.0102894	-0.00406414	-0.00940053
i3_s2_f08_p2_d1.jpg	i3_s2_f08	s2	f08	718.718	6.57747	-0.247634	0.250443	-0.258478	0.041263	-0.280871	-0.135204	0.247634	0.250443	0.258478	0.041263	0.280871	-0.135204	-0.0546455	0.171162	-0.109829	0.10032	0.0546455	0.171162	0.109829	0.10032	0	0.216545	-0.0734944	-0.0692199	-0.0345446	-0.0620457	0.0345446	-0.0620457	0.0734944	-0.0692199	-0.168599	-0.215037	-0.0869271	-0.189954	0.0869271	-0.189954	0.168599	-0.215037	0.00259492	-0.000293057	0.00159759	0.0103766	-0.00507451	-0.00833504
i3_s2_f08_p2_d2.jpg	i3_s2_f08	s2	f08	719.002	6.57786	-0.248499	0.251519	-0.257918	0.0409775	-0.281733	-0.134499	0.248499	0.251519	0.257918	0.0409775	0.281733	-0.134499	-0.0536733	0.170348	-0.10883	0.099039	0.0536733	0.170348	0.10883	0.099039	0	0.216654	-0.0739385	-0.0694675	-0.0350156	-0.0622796	0.0350156	-0.0622796	0.0739385	-0.0694675	-0.169008	-0.214281	-0.0873718	-0.189684	0.0873718	-0.189684	0.169008	-0.214281	0.00181908	-0.000317322	0.00130858	0.0098454	-0.00388391	-0.00883704
i3_s2_f09_p1_d1.jpg	i3_s2_f09	s2	f09	783.824	6.66418	-0.250185	0.23559	-0.259083	0.0235182	-0.268071	-0.131348	0.250185	0.23559	0.259083	0.0235182	0.268071	-0.131348	-0.0517929	0.194612	-0.112091	0.10881	0.0517929	0.194612	0.112091	0.10881	0	0.230537	-0.0743164	-0.0698666	-0.0251915	-0.0668116	0.0251915	-0.0668116	0.0743164	-0.0698666	-0.164958	-0.218356	-0.0849029	-0.191416	0.0849029	-0.191416	0.164958	-0.218356	-0.00279729	0.00251404	0.00136494	-0.00163644	0.000877627	-0.00666519
i3_s2_f09_p1_d2.jpg	i3_s2_f09	s2	f09	781.768	6.66156	-0.249944	0.236754	-0.258454	0.0232209	-0.268294	-0.129871	0.249944	0.236754	0.258454	0.0232209	0.268294	-0.129871	-0.0523905	0.194298	-0.111053	0.108737	0.0523905	0.194298	0.111053	0.108737	0	0.230374	-0.0745197	-0.0703679	-0.0252877	-0.0673285	0.0252877	-0.0673285	0.0745197	-0.0703679	-0.164943	-0.218796	-0.0846833	-0.191833	0.0846833	-0.191833	0.164943	-0.218796	-0.00383174	0.00281632	0.00174713	-0.00223957	0.00225753	-0.00594675
i3_s2_f09_p2_d1.jpg	i3_s2_f09	s2	f09	780.478	6.65991	-0.249075	0.236119	-0.258392	0.0218175	-0.268722	-0.130248	0.249075	0.236119	0.258392	0.0218175	0.268722	-0.130248	-0.0520231	0.196236	-0.110364	0.1079	0.0520231	0.196236	0.110364	0.1079	0	0.231512	-0.0737693	-0.0697449	-0.0244332	-0.067113	0.0244332	-0.067113	0.0737693	-0.0697449	-0.165676	-0.218006	-0.0843789	-0.192718	0.0843789	-0.192718	0.165676	-0.218006	-0.00377584	0.00148509	0.00127846	-0.000493486	0.00340616	-0.00553182
i3_s2_f09_p2_d2.jpg	i3_s2_f09	s2	f09	781.307	6.66097	-0.249237	0.236961	-0.258993	0.0224614	-0.26885	-0.131187	0.249237	0.236961	0.258993	0.0224614	0.26885	-0.131187	-0.0523871	0.194926	-0.111114	0.107993	0.0523871	0.194926	0.111114	0.107993	0	0.230133	-0.0745477	-0.0699005	-0.0239658	-0.0664018	0.0239658	-0.0664018	0.0745477	-0.0699005	-0.165048	-0.217595	-0.0842977	-0.192324	0.0842977	-0.192324	0.165048	-0.217595	-0.00424134	0.00187449	0.000408166	-0.000532303	0.00208909	-0.00469967
i3_s2_f10_p1_d1.jpg	i3_s2_f10	s2	f10	791.611	6.67407	-0.261639	0.237409	-0.255632	0.0314636	-0.263982	-0.12803	0.261639	0.237409	0.255632	0.0314636	0.263982	-0.12803	-0.0440315	0.188248	-0.111526	0.109321	0.0440315	0.188248	0.111526	0.109321	0	0.21963	-0.0779603	-0.070987	-0.0270224	-0.060522	0.0270224	-0.060522	0.0779603	-0.070987	-0.160777	-0.224248	-0.0961983	-0.19247	0.0961983	-0.19247	0.160777	-0.224248	0.00211774	0.00539976	-0.0034032	0.000600433	0.00305089	0.00151423
i3_s2_f10_p1_d2.jpg	i3_s2_f10	s2	f10	791.523	6.67396	-0.260801	0.238568	-0.256091	0.0312968	-0.262701	-0.127328	0.260801	0.238568	0.256091	0.0312968	0.262701	-0.127328	-0.0453312	0.188532	-0.110219	0.108743	0.0453312	0.188532	0.110219	0.108743	0	0.219914	-0.0775351	-0.0715833	-0.0274587	-0.0602548	0.0274587	-0.0602548	0.0775351	-0.0715833	-0.16122	-0.22529	-0.0957721	-0.192642	0.0957721	-0.192642	0.16122	-0.22529	0.00293033	0.00584598	-0.00270065	-0.000240177	0.00314405	0.00152068
i3_s2_f10_p2_d1.jpg	i3_s2_f10	s2	f10	791.456	6.67387	-0.260926	0.237813	-0.256125	0.0304335	-0.262767	-0.128111	0.260926	0.237813	0.256125	0.0304335	0.262767	-0.128111	-0.0448678	0.188506	-0.110139	0.108847	0.0448678	0.188506	0.110139	0.108847	0	0.222589	-0.0788786	-0.0715285	-0.0266042	-0.0606756	0.0266042	-0.0606756	0.0788786	-0.0715285	-0.160783	-0.223984	-0.0962359	-0.192595	0.0962359	-0.192595	0.160783	-0.223984	0.00197491	0.00608616	-0.00300031	7.55314e-05	0.0036037	0.00173389
i3_s2_f10_p2_d2.jpg	i3_s2_f10	s2	f10	791.295	6.67367	-0.26142	0.23739	-0.25619	0.0308281	-0.264131	-0.126889	0.26142	0.23739	0.25619	0.0308281	0.264131	-0.126889	-0.0448806	0.18763	-0.110156	0.108386	0.0448806	0.18763	0.110156	0.108386	0	0.22346	-0.0767277	-0.071574	-0.0261777	-0.0607349	0.0261777	-0.0607349	0.0767277	-0.071574	-0.160813	-0.224511	-0.095828	-0.192255	0.095828	-0.192255	0.160813	-0.224511	0.00221173	0.00674271	-0.00338805	0.000731384	0.00349813	0.00238168
i3_s2_f11_p1_d1.jpg	i3_s2_f11	s2	f11	801.389	6.68635	-0.25637	0.243177	-0.238302	0.0358451	-0.275192	-0.131847	0.25637	0.243177	0.238302	0.0358451	0.275192	-0.131847	-0.046051	0.190725	-0.105497	0.102095	0.046051	0.190725	0.105497	0.102095	0	0.228528	-0.0864185	-0.0725491	-0.0421377	-0.0673375	0.0421377	-0.0673375	0.0864185	-0.0725491	-0.163048	-0.218418	-0.0821606	-0.195955	0.0821606	-0.195955	0.163048	-0.218418	-0.0013195	-0.00563747	0.00230459	0.00272751	-0.00304435	0.00743567
i3_s2_f11_p1_d2.jpg	i3_s2_f11	s2	f11	802.23	6.6874	-0.257803	0.24301	-0.239352	0.0354928	-0.274479	-0.131617	0.257803	0.24301	0.239352	0.0354928	0.274479	-0.131617	-0.0464405	0.190609	-0.104952	0.10249	0.0464405	0.190609	0.104952	0.10249	0	0.228379	-0.085045	-0.0723806	-0.0416647	-0.0671754	0.0416647	-0.0671754	0.085045	-0.0723806	-0.162022	-0.2181	-0.0820749	-0.196518	0.0820749	-0.196518	0.162022	-0.2181	-0.00120813	-0.00483046	0.000328361	0.00138567	-0.0032491	0.00734304
i3_s2_f11_p2_d1.jpg	i3_s2_f11	s2	f11	801.458	6.68643	-0.256845	0.244207	-0.237046	0.0360107	-0.273864	-0.131258	0.256845	0.244207	0.237046	0.0360107	0.273864	-0.131258	-0.0469385	0.190897	-0.105152	0.101819	0.0469385	0.190897	0.105152	0.101819	0	0.229922	-0.0855715	-0.0732332	-0.0417309	-0.0680056	0.0417309	-0.0680056	0.0855715	-0.0732332	-0.162632	-0.218316	-0.0830231	-0.197082	0.0830231	-0.197082	0.162632	-0.218316	-0.000802414	-0.00474914	0.00105465	0.000856223	-0.00227581	0.007161
i3_s2_f11_p2_d2.jpg	i3_s2_f11	s2	f11	801.664	6.68669	-0.257227	0.243773	-0.23741	0.0351923	-0.273804	-0.131193	0.257227	0.243773	0.23741	0.0351923	0.273804	-0.131193	-0.047795	0.190484	-0.105142	0.10228	0.047795	0.190484	0.105142	0.10228	0	0.22991	-0.0864186	-0.0727531	-0.0421402	-0.0674987	0.0421402	-0.0674987	0.0864186	-0.0727531	-0.1626	-0.218236	-0.0829888	-0.197004	0.0829888	-0.197004	0.1626	-0.218236	-0.000740564	-0.00507093	0.00102845	0.00181007	-0.00191749	0.00726064
i3_s2_f12_p1_d1.jpg	i3_s2_f12	s2	f12	764.288	6.63894	-0.24128	0.23464	-0.251196	0.0275366	-0.272318	-0.130307	0.24128	0.23464	0.251196	0.0275366	0.272318	-0.130307	-0.0627312	0.189165	-0.110463	0.108618	0.0627312	0.189165	0.110463	0.108618	0	0.246712	-0.0771465	-0.0735752	-0.0374368	-0.0632068	0.0374368	-0.0632068	0.0771465	-0.0735752	-0.16689	-0.225936	-0.0794467	-0.190292	0.0794467	-0.190292	0.16689	-0.225936	0.00458633	-0.00198405	-0.00333768	-0.00167286	0.00108976	-0.00825399
i3_s2_f12_p1_d2.jpg	i3_s2_f12	s2	f12	765.363	6.64035	-0.24228	0.23402	-0.250856	0.0267617	-0.273269	-0.130396	0.24228	0.23402	0.250856	0.0267617	0.273269	-0.130396	-0.0617587	0.189981	-0.109399	0.109521	0.0617587	0.189981	0.109399	0.109521	0	0.245182	-0.0770234	-0.0728728	-0.0360266	-0.0642933	0.0360266	-0.0642933	0.0770234	-0.0728728	-0.167106	-0.225454	-0.0797775	-0.189859	0.0797775	-0.189859	0.167106	-0.225454	0.00396316	-0.00222779	-0.00330113	-0.000560083	0.00171204	-0.00851864
i3_s2_f12_p2_d1.jpg	i3_s2_f12	s2	f12	764.985	6.63986	-0.242403	0.235882	-0.250522	0.0276154	-0.272045	-0.132749	0.242403	0.235882	0.250522	0.0276154	0.272045	-0.132749	-0.0618097	0.190036	-0.109904	0.108168	0.0618097	0.190036	0.109904	0.108168	0	0.244346	-0.0770672	-0.0734034	-0.0365007	-0.0648408	0.0365007	-0.0648408	0.0770672	-0.0734034	-0.168549	-0.223336	-0.0793759	-0.189545	0.0793759	-0.189545	0.168549	-0.223336	0.00393062	-0.00158668	-0.00355738	-0.000815383	0.00167203	-0.00833932
i3_s2_f12_p2_d2.jpg	i3_s2_f12	s2	f12	764.724	6.63951	-0.242494	0.234984	-0.250599	0.0275271	-0.272121	-0.131999	0.242494	0.234984	0.250599	0.0275271	0.272121	-0.131999	-0.0613801	0.190455	-0.109493	0.109443	0.0613801	0.190455	0.109493	0.109443	0	0.243421	-0.0780059	-0.0735079	-0.0365138	-0.0640595	0.0365138	-0.0640595	0.0780059	-0.0735079	-0.167704	-0.223496	-0.0793938	-0.191057	0.0793938	-0.191057	0.167704	-0.223496	0.00476503	-0.000920153	-0.00344146	-0.00105409	0.00102854	-0.00860102
i3_s2_f13_p1_d1.jpg	i3_s2_f13	s2	f13	788.451	6.67007	-0.248663	0.232528	-0.253906	0.034523	-0.269656	-0.135873	0.248663	0.232528	0.253906	0.034523	0.269656	-0.135873	-0.0546246	0.198029	-0.108809	0.109267	0.0546246	0.198029	0.108809	0.109267	0	0.232126	-0.0786812	-0.0734071	-0.0327787	-0.0694829	0.0327787	-0.0694829	0.0786812	-0.0734071	-0.162608	-0.220236	-0.0756379	-0.191411	0.0756379	-0.191411	0.162608	-0.220236	-0.00369352	7.83064e-05	-0.00794706	-0.00125369	0.00160866	-0.00220295
i3_s2_f13_p1_d2.jpg	i3_s2_f13	s2	f13	787.952	6.66944	-0.248817	0.232142	-0.253188	0.0348909	-0.270258	-0.135174	0.248817	0.232142	0.253188	0.0348909	0.270258	-0.135174	-0.05553	0.197185	-0.108436	0.109246	0.05553	0.197185	0.108436	0.109246	0	0.233043	-0.078289	-0.073113	-0.033237	-0.069182	0.033237	-0.069182	0.078289	-0.073113	-0.162706	-0.221336	-0.0761159	-0.191181	0.0761159	-0.191181	0.162706	-0.221336	-0.00353376	0.000586615	-0.00785279	-0.00161348	0.00209662	-0.00212925
i3_s2_f13_p2_d1.jpg	i3_s2_f13	s2	f13	788.306	6.66989	-0.247395	0.23246	-0.253936	0.0344124	-0.269255	-0.135551	0.247395	0.23246	0.253936	0.0344124	0.269255	-0.135551	-0.0555064	0.197568	-0.108824	0.110072	0.0555064	0.197568	0.108824	0.110072	0	0.232089	-0.0791312	-0.0735134	-0.0327814	-0.0691655	0.0327814	-0.0691655	0.0791312	-0.0735134	-0.163509	-0.220794	-0.076952	-0.191534	0.076952	-0.191534	0.163509	-0.220794	-0.00364892	0.000151893	-0.0076951	-0.00208011	0.00111151	-0.00264173
i3_s2_f13_p2_d2.jpg	i3_s2_f13	s2	f13	788.462	6.67008	-0.248228	0.231504	-0.25434	0.0334957	-0.269217	-0.135131	0.248228	0.231504	0.25434	0.0334957	0.269217	-0.135131	-0.0559371	0.197927	-0.108801	0.110443	0.0559371	0.197927	0.108801	0.110443	0	0.232009	-0.0791236	-0.0731135	-0.0323485	-0.0683359	0.0323485	-0.0683359	0.0791236	-0.0731135	-0.163485	-0.220805	-0.0760737	-0.191988	0.0760737	-0.191988	0.163485	-0.220805	-0.00391426	-2.09604e-06	-0.00653346	-0.00136125	0.00192252	-0.00236392
i3_s2_f14_p1_d1.jpg	i3_s2_f14	s2	f14	740.252	6.60699	-0.247208	0.231088	-0.249449	0.0402438	-0.27632	-0.144785	0.247208	0.231088	0.249449	0.0402438	0.27632	-0.144785	-0.0456198	0.193272	-0.111243	0.10254	0.0456198	0.193272	0.111243	0.10254	0	0.223172	-0.0819656	-0.0633145	-0.0321341	-0.0511849	0.0321341	-0.0511849	0.0819656	-0.0633145	-0.167783	-0.230208	-0.0819939	-0.189237	0.0819939	-0.189237	0.167783	-0.230208	0.00221403	0.0062057	-0.00572029	-0.00671402	-0.000521894	-0.00181598
i3_s2_f14_p1_d2.jpg	i3_s2_f14	s2	f14	739.028	6.60534	-0.246669	0.231674	-0.249849	0.0391283	-0.276344	-0.143867	0.246669	0.231674	0.249849	0.0391283	0.276344	-0.143867	-0.0456934	0.193309	-0.111449	0.102454	0.0456934	0.193309	0.111449	0.102454	0	0.223281	-0.0820985	-0.0636414	-0.0326498	-0.0515045	0.0326498	-0.0515045	0.0820985	-0.0636414	-0.1676	-0.230354	-0.0821259	-0.18884	0.0821259	-0.18884	0.1676	-0.230354	0.00239666	0.00658182	-0.00553023	-0.00680168	-0.000662925	-0.00330702
i3_s2_f14_p2_d1.jpg	i3_s2_f14	s2	f14	739.671	6.6062	-0.24741	0.23129	-0.249093	0.039798	-0.276034	-0.145276	0.24741	0.23129	0.249093	0.039798	0.276034	-0.145276	-0.0456849	0.193919	-0.111375	0.103112	0.0456849	0.193919	0.111375	0.103112	0	0.221516	-0.0820294	-0.0637988	-0.0330738	-0.0512066	0.0330738	-0.0512066	0.0820294	-0.0637988	-0.168345	-0.230262	-0.0820837	-0.188333	0.0820837	-0.188333	0.168345	-0.230262	0.00297712	0.00672457	-0.00554174	-0.00762332	-0.00142101	-0.00296809
i3_s2_f14_p2_d2.jpg	i3_s2_f14	s2	f14	739.044	6.60536	-0.24715	0.231276	-0.249757	0.039154	-0.275835	-0.145649	0.24715	0.231276	0.249757	0.039154	0.275835	-0.145649	-0.0447885	0.193863	-0.110525	0.103443	0.0447885	0.193863	0.110525	0.103443	0	0.221966	-0.0816527	-0.0626779	-0.0331105	-0.0514754	0.0331105	-0.0514754	0.0816527	-0.0626779	-0.168026	-0.230212	-0.0830748	-0.188703	0.0830748	-0.188703	0.168026	-0.230212	0.00273827	0.00722005	-0.00582156	-0.00665748	0.000142598	-0.00433236
i3_s2_f15_p1_d1.jpg	i3_s2_f15	s2	f15	772.142	6.64917	-0.244275	0.252535	-0.245024	0.0371555	-0.262843	-0.133846	0.244275	0.252535	0.245024	0.0371555	0.262843	-0.133846	-0.0451905	0.199338	-0.106122	0.0957317	0.0451905	0.199338	0.106122	0.0957317	0	0.227655	-0.0698108	-0.0712733	-0.0259613	-0.0676425	0.0259613	-0.0676425	0.0698108	-0.0712733	-0.16886	-0.227743	-0.0778062	-0.198083	0.0778062	-0.198083	0.16886	-0.227743	0.0140162	0.00355869	0.0033493	-0.00485951	-0.000168303	-0.00208838
i3_s2_f15_p1_d2.jpg	i3_s2_f15	s2	f15	771.95	6.64892	-0.245688	0.250802	-0.244215	0.0375764	-0.263348	-0.132962	0.245688	0.250802	0.244215	0.0375764	0.263348	-0.132962	-0.046102	0.200262	-0.106152	0.0961327	0.046102	0.200262	0.106152	0.0961327	0	0.228117	-0.0684765	-0.0722056	-0.025936	-0.0681454	0.025936	-0.0681454	0.0684765	-0.0722056	-0.168902	-0.227811	-0.0773454	-0.197708	0.0773454	-0.197708	0.168902	-0.227811	0.0130664	0.00269259	0.00342761	-0.00535771	-0.00170382	-0.00206591
i3_s2_f15_p2_d1.jpg	i3_s2_f15	s2	f15	771.726	6.64863	-0.245268	0.251088	-0.244693	0.0378162	-0.263797	-0.133245	0.245268	0.251088	0.244693	0.0378162	0.263797	-0.133245	-0.0443189	0.198695	-0.106594	0.0954978	0.0443189	0.198695	0.106594	0.0954978	0	0.22974	-0.0698511	-0.0715587	-0.0259834	-0.0670675	0.0259834	-0.0670675	0.0698511	-0.0715587	-0.168055	-0.228098	-0.0773635	-0.197997	0.0773635	-0.197997	0.168055	-0.228098	0.0130399	0.00353974	0.00291909	-0.00537133	-0.001011	-0.000781918
i3_s2_f15_p2_d2.jpg	i3_s2_f15	s2	f15	771.877	6.64882	-0.245671	0.251019	-0.244208	0.0387016	-0.263349	-0.133662	0.245671	0.251019	0.244208	0.0387016	0.263349	-0.133662	-0.044784	0.198665	-0.105242	0.0954858	0.044784	0.198665	0.105242	0.0954858	0	0.229691	-0.071141	-0.0715707	-0.0259658	-0.0674555	0.0259658	-0.0674555	0.071141	-0.0715707	-0.168444	-0.228944	-0.0773787	-0.197084	0.0773787	-0.197084	0.168444	-0.228944	0.013833	0.00357538	0.0028324	-0.0053616	-0.0011539	-0.0021036
i3_s2_f16_p1_d1.jpg	i3_s2_f16	s2	f16	711.026	6.56671	-0.248667	0.234855	-0.260254	0.0278982	-0.272916	-0.123382	0.248667	0.234855	0.260254	0.0278982	0.272916	-0.123382	-0.0461479	0.184491	-0.104266	0.106389	0.0461479	0.184491	0.104266	0.106389	0	0.228095	-0.0833462	-0.0661826	-0.0329379	-0.0603374	0.0329379	-0.0603374	0.0833462	-0.0661826	-0.171562	-0.225168	-0.0882015	-0.19261	0.0882015	-0.19261	0.171562	-0.225168	0.00164953	-0.00252163	0.00262149	0.000972213	0.00121891	-0.000843237
i3_s2_f16_p1_d2.jpg	i3_s2_f16	s2	f16	712.16	6.5683	-0.247769	0.235635	-0.259822	0.0280495	-0.273426	-0.122972	0.247769	0.235635	0.259822	0.0280495	0.273426	-0.122972	-0.0460799	0.183901	-0.105052	0.106907	0.0460799	0.183901	0.105052	0.106907	0	0.228882	-0.0817665	-0.0678006	-0.0314454	-0.0605166	0.0314454	-0.0605166	0.0817665	-0.0678006	-0.171284	-0.225558	-0.088538	-0.192087	0.088538	-0.192087	0.171284	-0.225558	0.0013145	-0.00141391	0.00263374	0.00111966	0.00114739	-0.000676534
i3_s2_f16_p2_d1.jpg	i3_s2_f16	s2	f16	714.076	6.57099	-0.247579	0.235521	-0.261542	0.0275326	-0.273643	-0.123574	0.247579	0.235521	0.261542	0.0275326	0.273643	-0.123574	-0.0463991	0.184879	-0.104279	0.107127	0.0463991	0.184879	0.104279	0.107127	0	0.227808	-0.0825095	-0.0671171	-0.0318485	-0.0613064	0.0318485	-0.0613064	0.0825095	-0.0671171	-0.169863	-0.223952	-0.0868658	-0.193015	0.0868658	-0.193015	0.169863	-0.223952	0.000998742	-0.00144115	0.00218931	0.00104823	0.000821738	0.000637251
i3_s2_f16_p2_d2.jpg	i3_s2_f16	s2	f16	712.696	6.56906	-0.247087	0.235813	-0.261069	0.0279127	-0.27368	-0.123478	0.247087	0.235813	0.261069	0.0279127	0.27368	-0.123478	-0.0460049	0.185073	-0.104467	0.106697	0.0460049	0.185073	0.104467	0.106697	0	0.228085	-0.0821796	-0.0678725	-0.031905	-0.0610839	0.031905	-0.0610839	0.0821796	-0.0678725	-0.170178	-0.224526	-0.0870255	-0.192578	0.0870255	-0.192578	0.170178	-0.224526	0.000861754	-0.00239896	0.00204401	0.00154265	0.00114724	0.000170477
i3_s2_f17_p1_d1.jpg	i3_s2_f17	s2	f17	724.122	6.58496	-0.238978	0.243074	-0.250091	0.0325613	-0.275002	-0.136854	0.238978	0.243074	0.250091	0.0325613	0.275002	-0.136854	-0.0406244	0.196413	-0.106747	0.101228	0.0406244	0.196413	0.106747	0.101228	0	0.225954	-0.0809525	-0.0701958	-0.0360161	-0.0668136	0.0360161	-0.0668136	0.0809525	-0.0701958	-0.173587	-0.226131	-0.0757885	-0.186258	0.0757885	-0.186258	0.173587	-0.226131	0.00371951	0.00272035	-0.00797207	-0.00210844	0.00219735	-0.00645318
i3_s2_f17_p1_d2.jpg	i3_s2_f17	s2	f17	724.826	6.58593	-0.238261	0.242611	-0.24936	0.0332766	-0.275247	-0.137462	0.238261	0.242611	0.24936	0.0332766	0.275247	-0.137462	-0.040552	0.196451	-0.106188	0.101881	0.040552	0.196451	0.106188	0.101881	0	0.225998	-0.0813491	-0.0699207	-0.0359995	-0.0669658	0.0359995	-0.0669658	0.0813491	-0.0699207	-0.173876	-0.226149	-0.0771374	-0.186721	0.0771374	-0.186721	0.173876	-0.226149	0.00385928	0.00310221	-0.00867234	-0.00172434	0.00338481	-0.00746048
i3_s2_f17_p2_d1.jpg	i3_s2_f17	s2	f17	723.475	6.58407	-0.239221	0.242581	-0.25039	0.0328785	-0.274459	-0.137804	0.239221	0.242581	0.25039	0.0328785	0.274459	-0.137804	-0.0416142	0.196361	-0.106418	0.101561	0.0416142	0.196361	0.106418	0.101561	0	0.226391	-0.081555	-0.0696351	-0.0360428	-0.0666964	0.0360428	-0.0666964	0.081555	-0.0696351	-0.172888	-0.225265	-0.0763304	-0.187177	0.0763304	-0.187177	0.172888	-0.225265	0.00379612	0.00314087	-0.00800694	-0.00158519	0.00238779	-0.00668429
i3_s2_f17_p2_d2.jpg	i3_s2_f17	s2	f17	723.325	6.58386	-0.239281	0.242078	-0.250438	0.0327842	-0.275491	-0.137426	0.239281	0.242078	0.250438	0.0327842	0.275491	-0.137426	-0.0411718	0.195828	-0.10644	0.102415	0.0411718	0.195828	0.10644	0.102415	0	0.227306	-0.0806213	-0.0707098	-0.0365186	-0.0668425	0.0365186	-0.0668425	0.0806213	-0.0707098	-0.172476	-0.224959	-0.0758918	-0.18682	0.0758918	-0.18682	0.172476	-0.224959	0.00343293	0.00302433	-0.00771503	-0.00121164	0.00150026	-0.00670679
i3_s2_f18_p1_d1.jpg	i3_s2_f18	s2	f18	774.652	6.65241	-0.258123	0.223225	-0.255136	0.0210152	-0.270789	-0.139446	0.258123	0.223225	0.255136	0.0210152	0.270789	-0.139446	-0.0477116	0.199536	-0.109557	0.108606	0.0477116	0.199536	0.109557	0.108606	0	0.232014	-0.0788756	-0.0673464	-0.0312193	-0.0486484	0.0312193	-0.0486484	0.0788756	-0.0673464	-0.165707	-0.226229	-0.0801533	-0.18672	0.0801533	-0.18672	0.165707	-0.226229	0.000779254	-0.00425431	-0.000948148	-0.00153595	-0.00439897	-0.000961312
i3_s2_f18_p1_d2.jpg	i3_s2_f18	s2	f18	774.812	6.65262	-0.257621	0.22343	-0.254625	0.02083	-0.271581	-0.139598	0.257621	0.22343	0.254625	0.02083	0.271581	-0.139598	-0.0468251	0.198844	-0.109537	0.108854	0.0468251	0.198844	0.109537	0.108854	0	0.232651	-0.0792882	-0.0679599	-0.0312124	-0.04883	0.0312124	-0.04883	0.0792882	-0.0679599	-0.167007	-0.225476	-0.0796958	-0.186421	0.0796958	-0.186421	0.167007	-0.225476	0.00117313	-0.00401295	-0.000379506	-0.00173461	-0.00414122	-0.00208505
i3_s2_f18_p2_d1.jpg	i3_s2_f18	s2	f18	774.643	6.6524	-0.257684	0.224301	-0.255095	0.0203975	-0.270747	-0.139556	0.257684	0.224301	0.255095	0.0203975	0.270747	-0.139556	-0.0476742	0.199258	-0.109532	0.107962	0.0476742	0.199258	0.109532	0.107962	0	0.231788	-0.0792789	-0.0675185	-0.0311894	-0.0484125	0.0311894	-0.0484125	0.0792789	-0.0675185	-0.166559	-0.225492	-0.0801706	-0.186833	0.0801706	-0.186833	0.166559	-0.225492	2.62103e-05	-0.00363236	7.46859e-05	-0.0018356	-0.00424936	-0.00064816
i3_s2_f18_p2_d2.jpg	i3_s2_f18	s2	f18	775.353	6.65332	-0.258341	0.223518	-0.255749	0.0211162	-0.270946	-0.139564	0.258341	0.223518	0.255749	0.0211162	0.270946	-0.139564	-0.0463091	0.198492	-0.110751	0.107722	0.0463091	0.198492	0.110751	0.107722	0	0.232323	-0.0800944	-0.0671477	-0.0307232	-0.0489474	0.0307232	-0.0489474	0.0800944	-0.0671477	-0.166413	-0.224987	-0.0801029	-0.186363	0.0801029	-0.186363	0.166413	-0.224987	8.94221e-05	-0.00312764	-0.000810241	-0.00177598	-0.00383836	-0.000581119
i3_s2_f19_p1_d1.jpg	i3_s2_f19	s2	f19	781.011	6.66059	-0.232127	0.243805	-0.257664	0.0302886	-0.27402	-0.115396	0.232127	0.243805	0.257664	0.0302886	0.27402	-0.115396	-0.0485402	0.192198	-0.114266	0.0969122	0.0485402	0.192198	0.114266	0.0969122	0	0.234555	-0.0785472	-0.0769661	-0.0370461	-0.0725367	0.0370461	-0.0725367	0.0785472	-0.0769661	-0.169441	-0.221694	-0.0904419	-0.193889	0.0904419	-0.193889	0.169441	-0.221694	-0.00465538	-0.00587843	-0.000115753	0.00114434	-0.000454445	0.00641072
i3_s2_f19_p1_d2.jpg	i3_s2_f19	s2	f19	780.62	6.66009	-0.230494	0.244469	-0.257365	0.0312784	-0.275043	-0.115807	0.230494	0.244469	0.257365	0.0312784	0.275043	-0.115807	-0.0498875	0.190192	-0.114767	0.097056	0.0498875	0.190192	0.114767	0.097056	0	0.234771	-0.0803478	-0.0764736	-0.0366265	-0.0724826	0.0366265	-0.0724826	0.0803478	-0.0764736	-0.169973	-0.22084	-0.0904886	-0.194778	0.0904886	-0.194778	0.169973	-0.22084	-0.00450396	-0.0061721	-0.000531611	0.00130884	-0.00052831	0.0070286
i3_s2_f19_p2_d1.jpg	i3_s2_f19	s2	f19	781.262	6.66091	-0.230682	0.244729	-0.258112	0.0299888	-0.27454	-0.114808	0.230682	0.244729	0.258112	0.0299888	0.27454	-0.114808	-0.0498296	0.191438	-0.114236	0.0970829	0.0498296	0.191438	0.114236	0.0970829	0	0.233843	-0.0798787	-0.0768327	-0.0365633	-0.0723757	0.0365633	-0.0723757	0.0798787	-0.0768327	-0.169404	-0.221063	-0.0900089	-0.19508	0.0900089	-0.19508	0.169404	-0.221063	-0.00432889	-0.00683463	4.72614e-05	0.00195307	0.000198159	0.00696187
i3_s2_f19_p2_d2.jpg	i3_s2_f19	s2	f19	781.507	6.66122	-0.23192	0.243662	-0.258027	0.0290015	-0.27401	-0.114857	0.23192	0.243662	0.258027	0.0290015	0.27401	-0.114857	-0.0498283	0.192169	-0.114191	0.0974067	0.0498283	0.192169	0.114191	0.0974067	0	0.234546	-0.0794124	-0.0768966	-0.036537	-0.0724339	0.036537	-0.0724339	0.0794124	-0.0768966	-0.170232	-0.22066	-0.0895323	-0.194665	0.0895323	-0.194665	0.170232	-0.22066	-0.00508607	-0.00690937	-0.000221745	0.00189152	0.000388453	0.00690253
i3_s2_f20_p1_d1.jpg	i3_s2_f20	s2	f20	788.973	6.67073	-0.231712	0.245773	-0.259564	0.0490786	-0.275773	-0.134403	0.231712	0.245773	0.259564	0.0490786	0.275773	-0.134403	-0.0541724	0.174235	-0.107963	0.111158	0.0541724	0.174235	0.107963	0.111158	0	0.219665	-0.0838924	-0.0737035	-0.036251	-0.0619161	0.036251	-0.0619161	0.0838924	-0.0737035	-0.16872	-0.229236	-0.0808826	-0.190819	0.0808826	-0.190819	0.16872	-0.229236	0.00345963	0.011192	-0.00253729	-0.00098516	0.00492852	-0.0114226
i3_s2_f20_p1_d2.jpg	i3_s2_f20	s2	f20	789.03	6.6708	-0.231689	0.246095	-0.259107	0.0489834	-0.275321	-0.134049	0.231689	0.246095	0.259107	0.0489834	0.275321	-0.134049	-0.054167	0.174562	-0.110121	0.110622	0.054167	0.174562	0.110121	0.110622	0	0.219554	-0.0843196	-0.0746567	-0.0371163	-0.0620008	0.0371163	-0.0620008	0.0843196	-0.0746567	-0.168705	-0.228873	-0.0808758	-0.190459	0.0808758	-0.190459	0.168705	-0.228873	0.00346393	0.0116739	-0.00300837	-0.00267028	0.00355641	-0.0118005
i3_s2_f20_p2_d1.jpg	i3_s2_f20	s2	f20	787.23	6.66852	-0.230957	0.246915	-0.259727	0.0484528	-0.275539	-0.135444	0.230957	0.246915	0.259727	0.0484528	0.275539	-0.135444	-0.0551695	0.174351	-0.107781	0.111551	0.0551695	0.174351	0.107781	0.111551	0	0.218578	-0.083215	-0.0733053	-0.0358991	-0.0614922	0.0358991	-0.0614922	0.083215	-0.0733053	-0.168674	-0.22919	-0.0802027	-0.191127	0.0802027	-0.191127	0.168674	-0.22919	0.00287898	0.0124203	-0.00304204	-0.00196935	0.00495116	-0.0115619
i3_s2_f20_p2_d2.jpg	i3_s2_f20	s2	f20	786.742	6.6679	-0.230223	0.246926	-0.260321	0.0487807	-0.274835	-0.134792	0.230223	0.246926	0.260321	0.0487807	0.274835	-0.134792	-0.0547664	0.174754	-0.107846	0.111481	0.0547664	0.174754	0.107846	0.111481	0	0.218572	-0.0841364	-0.0739213	-0.0367927	-0.0612314	0.0367927	-0.0612314	0.0841364	-0.0739213	-0.168339	-0.229468	-0.0798148	-0.191816	0.0798148	-0.191816	0.168339	-0.229468	0.00149528	0.0124218	-0.00311416	-0.0015436	0.00532504	-0.0107059
i3_s2_f21_p1_d1.jpg	i3_s2_f21	s2	f21	801.986	6.68709	-0.242036	0.251228	-0.239025	0.0435698	-0.264918	-0.141566	0.242036	0.251228	0.239025	0.0435698	0.264918	-0.141566	-0.0503272	0.191042	-0.107365	0.102965	0.0503272	0.191042	0.107365	0.102965	0	0.236992	-0.0752426	-0.0765956	-0.0271497	-0.0663177	0.0271497	-0.0663177	0.0752426	-0.0765956	-0.167278	-0.228377	-0.0769765	-0.194444	0.0769765	-0.194444	0.167278	-0.228377	-0.000167849	-0.00196404	0.00413806	0.000122767	0.00072279	-0.00582448
i3_s2_f21_p1_d2.jpg	i3_s2_f21	s2	f21	801.755	6.6868	-0.242513	0.251166	-0.239078	0.042197	-0.265431	-0.140884	0.242513	0.251166	0.239078	0.042197	0.265431	-0.140884	-0.0503225	0.190543	-0.10739	0.103301	0.0503225	0.190543	0.10739	0.103301	0	0.236521	-0.0752512	-0.0767126	-0.0275603	-0.0655992	0.0275603	-0.0655992	0.0752512	-0.0767126	-0.167737	-0.227666	-0.0778574	-0.194605	0.0778574	-0.194605	0.167737	-0.227666	0.000380511	-0.00154206	0.0033897	0.000109297	0.00216733	-0.00711902
i3_s2_f21_p2_d1.jpg	i3_s2_f21	s2	f21	800.264	6.68494	-0.243399	0.250016	-0.237395	0.0432324	-0.265893	-0.141041	0.243399	0.250016	0.237395	0.0432324	0.265893	-0.141041	-0.0499924	0.190564	-0.108473	0.103571	0.0499924	0.190564	0.108473	0.103571	0	0.238769	-0.074969	-0.0759274	-0.0267627	-0.0664914	0.0267627	-0.0664914	0.074969	-0.0759274	-0.166332	-0.228009	-0.0775736	-0.195299	0.0775736	-0.195299	0.166332	-0.228009	-0.000179768	-0.00242457	0.0036392	-0.000795049	0.00178424	-0.00638345
i3_s2_f21_p2_d2.jpg	i3_s2_f21	s2	f21	800.152	6.6848	-0.242566	0.251348	-0.237869	0.0424075	-0.264651	-0.141895	0.242566	0.251348	0.237869	0.0424075	0.264651	-0.141895	-0.0504288	0.190204	-0.108499	0.103608	0.0504288	0.190204	0.108499	0.103608	0	0.237541	-0.0758331	-0.0759245	-0.027624	-0.0651861	0.027624	-0.0651861	0.0758331	-0.0759245	-0.167204	-0.228456	-0.0780157	-0.194877	0.0780157	-0.194877	0.167204	-0.228456	0.000841794	-0.0017014	0.00344761	-0.00133813	0.00168372	-0.00696589
i3_s2_f22_p1_d1.jpg	i3_s2_f22	s2	f22	689.453	6.5359	-0.249204	0.216362	-0.250721	0.0380312	-0.278172	-0.1251	0.249204	0.216362	0.250721	0.0380312	0.278172	-0.1251	-0.0630549	0.188905	-0.109038	0.101701	0.0630549	0.188905	0.109038	0.101701	0	0.238231	-0.0746027	-0.0670709	-0.0290335	-0.0561251	0.0290335	-0.0561251	0.0746027	-0.0670709	-0.188135	-0.228083	-0.0904955	-0.187736	0.0904955	-0.187736	0.188135	-0.228083	0.00648539	-0.0011416	0.00594843	0.00185897	-0.000377031	0.00614277
i3_s2_f22_p1_d2.jpg	i3_s2_f22	s2	f22	689.884	6.53652	-0.249557	0.215611	-0.251083	0.0378645	-0.278025	-0.126174	0.249557	0.215611	0.251083	0.0378645	0.278025	-0.126174	-0.0615161	0.189127	-0.108957	0.100981	0.0615161	0.189127	0.108957	0.100981	0	0.238946	-0.0750613	-0.0672028	-0.0290199	-0.0542708	0.0290199	-0.0542708	0.0750613	-0.0672028	-0.189502	-0.228113	-0.0889668	-0.187296	0.0889668	-0.187296	0.189502	-0.228113	0.00584509	-0.000851867	0.00546568	0.00164874	-0.00122181	0.00589995
i3_s2_f22_p2_d1.jpg	i3_s2_f22	s2	f22	688.438	6.53442	-0.25154	0.216483	-0.251096	0.0383906	-0.278113	-0.127012	0.25154	0.216483	0.251096	0.0383906	0.278113	-0.127012	-0.0625853	0.189844	-0.10873	0.101589	0.0625853	0.189844	0.10873	0.101589	0	0.233874	-0.0752182	-0.0684143	-0.0295779	-0.0539357	0.0295779	-0.0539357	0.0752182	-0.0684143	-0.187353	-0.227173	-0.0901627	-0.186708	0.0901627	-0.186708	0.187353	-0.227173	0.00706935	-0.00139034	0.00579089	0.000103156	0.000100931	0.00718065
i3_s2_f22_p2_d2.jpg	i3_s2_f22	s2	f22	686.815	6.53207	-0.251121	0.216256	-0.250671	0.0387648	-0.277742	-0.12701	0.251121	0.216256	0.250671	0.0387648	0.277742	-0.12701	-0.0617349	0.190064	-0.109974	0.103107	0.0617349	0.190064	0.109974	0.103107	0	0.233192	-0.0758809	-0.0687774	-0.0301403	-0.0547633	0.0301403	-0.0547633	0.0758809	-0.0687774	-0.187285	-0.226903	-0.0893705	-0.187334	0.0893705	-0.187334	0.187285	-0.226903	0.00710251	-0.00287134	0.00581631	0.000619852	8.98672e-05	0.00771911
i1_s3_f01_p1_d1.jpg	i1_s3_f01	s3	f01	1286.58	7.15974	-0.242362	0.240931	-0.259042	0.0388782	-0.27573	-0.124571	0.242362	0.240931	0.259042	0.0388782	0.27573	-0.124571	-0.0522743	0.185726	-0.112719	0.103521	0.0522743	0.185726	0.112719	0.103521	0	0.234628	-0.0706484	-0.0837048	-0.0249094	-0.0693731	0.0249094	-0.0693731	0.0706484	-0.0837048	-0.166812	-0.222504	-0.0767643	-0.186218	0.0767643	-0.186218	0.166812	-0.222504	0.00427029	0.00240494	-0.00135595	-0.00567538	-0.00091213	0.00561531
i1_s3_f01_p1_d2.jpg	i1_s3_f01	s3	f01	1286.97	7.16004	-0.241945	0.239982	-0.258632	0.0380336	-0.275958	-0.124362	0.241945	0.239982	0.258632	0.0380336	0.275958	-0.124362	-0.05159	0.186508	-0.113699	0.103323	0.05159	0.186508	0.113699	0.103323	0	0.234737	-0.0706145	-0.0824967	-0.0252425	-0.0694897	0.0252425	-0.0694897	0.0706145	-0.0824967	-0.167781	-0.222903	-0.0777646	-0.185965	0.0777646	-0.185965	0.167781	-0.222903	0.00546648	0.00245507	-0.00126981	-0.00630909	-0.000608604	0.00598424
i1_s3_f01_p2_d1.jpg	i1_s3_f01	s3	f01	1285.5	7.1589	-0.244889	0.239664	-0.259559	0.038141	-0.276647	-0.123432	0.244889	0.239664	0.259559	0.038141	0.276647	-0.123432	-0.0516374	0.184805	-0.113154	0.102216	0.0516374	0.184805	0.113154	0.102216	0	0.233431	-0.0707109	-0.0811714	-0.0252729	-0.0684818	0.0252729	-0.0684818	0.0707109	-0.0811714	-0.167647	-0.222728	-0.0774938	-0.185729	0.0774938	-0.185729	0.167647	-0.222728	0.005889	0.00261639	-0.000608935	-0.00557558	-6.43276e-05	0.00503055
i1_s3_f01_p2_d2.jpg	i1_s3_f01	s3	f01	1285.52	7.15892	-0.24456	0.239906	-0.259879	0.0384121	-0.275983	-0.124528	0.24456	0.239906	0.259879	0.0384121	0.275983	-0.124528	-0.0519705	0.184765	-0.113139	0.102475	0.0519705	0.184765	0.113139	0.102475	0	0.233352	-0.0703871	-0.0808982	-0.0252509	-0.0678871	0.0252509	-0.0678871	0.0703871	-0.0808982	-0.167311	-0.222788	-0.0775046	-0.186133	0.0775046	-0.186133	0.167311	-0.222788	0.00643237	0.00236796	-0.000813441	-0.00512702	0.000622863	0.00478359
i1_s3_f02_p1_d1.jpg	i1_s3_f02	s3	f02	1250.13	7.131	-0.238365	0.246564	-0.251471	0.0447245	-0.274188	-0.136426	0.238365	0.246564	0.251471	0.0447245	0.274188	-0.136426	-0.054022	0.183479	-0.104717	0.102933	0.054022	0.183479	0.104717	0.102933	0	0.233804	-0.0754652	-0.0809896	-0.0333976	-0.0692527	0.0333976	-0.0692527	0.0754652	-0.0809896	-0.171854	-0.217404	-0.0833801	-0.19053	0.0833801	-0.19053	0.171854	-0.217404	0.00430859	0.000320194	0.00274136	0.00574251	0.00105009	0.00286123
i1_s3_f02_p1_d2.jpg	i1_s3_f02	s3	f02	1250.84	7.13157	-0.237541	0.246259	-0.251314	0.0448782	-0.274368	-0.136164	0.237541	0.246259	0.251314	0.0448782	0.274368	-0.136164	-0.0539896	0.183203	-0.105335	0.103054	0.0539896	0.183203	0.105335	0.103054	0	0.233842	-0.0754142	-0.0804145	-0.0326892	-0.0686871	0.0326892	-0.0686871	0.0754142	-0.0804145	-0.172433	-0.218467	-0.0836763	-0.190582	0.0836763	-0.190582	0.172433	-0.218467	0.00462088	0.00127173	0.00243073	0.00496636	0.00115008	0.00276346
i1_s3_f02_p2_d1.jpg	i1_s3_f02	s3	f02	1251.06	7.13175	-0.238535	0.245177	-0.250947	0.0451964	-0.273991	-0.136162	0.238535	0.245177	0.250947	0.0451964	0.273991	-0.136162	-0.0532831	0.183138	-0.105325	0.102339	0.0532831	0.183138	0.105325	0.102339	0	0.23894	-0.0754092	-0.0817929	-0.0333776	-0.0697125	0.0333776	-0.0697125	0.0754092	-0.0817929	-0.171387	-0.217762	-0.0836664	-0.189891	0.0836664	-0.189891	0.171387	-0.217762	0.0039822	0.000943467	0.00206131	0.00531119	0.00103062	0.00273401
i1_s3_f02_p2_d2.jpg	i1_s3_f02	s3	f02	1251.77	7.13232	-0.237379	0.245515	-0.251493	0.0446191	-0.274186	-0.13596	0.237379	0.245515	0.251493	0.0446191	0.274186	-0.13596	-0.0532411	0.182815	-0.105606	0.102412	0.0532411	0.182815	0.105606	0.102412	0	0.238576	-0.0753753	-0.0812768	-0.0333583	-0.0692044	0.0333583	-0.0692044	0.0753753	-0.0812768	-0.171969	-0.217862	-0.0836254	-0.190345	0.0836254	-0.190345	0.171969	-0.217862	0.00414566	0.00143336	0.0027479	0.00474501	0.000838208	0.00283856
i1_s3_f03_p1_d1.jpg	i1_s3_f03	s3	f03	1222.45	7.10861	-0.249367	0.230226	-0.258532	0.0319233	-0.270937	-0.12805	0.249367	0.230226	0.258532	0.0319233	0.270937	-0.12805	-0.0554306	0.187986	-0.115207	0.113589	0.0554306	0.187986	0.115207	0.113589	0	0.236148	-0.0729512	-0.0776176	-0.0275496	-0.0691773	0.0275496	-0.0691773	0.0729512	-0.0776176	-0.168011	-0.219306	-0.0824099	-0.187648	0.0824099	-0.187648	0.168011	-0.219306	-0.00149765	-0.00195045	0.000744403	-0.00103419	-3.83287e-05	0.00159188
i1_s3_f03_p1_d2.jpg	i1_s3_f03	s3	f03	1222.03	7.10827	-0.250537	0.229011	-0.25828	0.0320199	-0.27104	-0.127657	0.250537	0.229011	0.25828	0.0320199	0.27104	-0.127657	-0.0551082	0.188153	-0.115954	0.11407	0.0551082	0.188153	0.115954	0.11407	0	0.235978	-0.0729799	-0.0779033	-0.0275609	-0.0691107	0.0275609	-0.0691107	0.0729799	-0.0779033	-0.168076	-0.219289	-0.0824371	-0.187283	0.0824371	-0.187283	0.168076	-0.219289	-0.00100275	-0.000600803	0.000120791	-0.00107944	-6.83861e-05	0.00117087
i1_s3_f03_p2_d1.jpg	i1_s3_f03	s3	f03	1221.51	7.10784	-0.250637	0.22877	-0.258744	0.0313554	-0.271525	-0.127706	0.250637	0.22877	0.258744	0.0313554	0.271525	-0.127706	-0.0551456	0.188983	-0.116355	0.113791	0.0551456	0.188983	0.116355	0.113791	0	0.234376	-0.0730092	-0.0772178	-0.0272218	-0.0691185	0.0272218	-0.0691185	0.0730092	-0.0772178	-0.168154	-0.219046	-0.0820967	-0.186999	0.0820967	-0.186999	0.168154	-0.219046	-0.00201519	-0.00148813	0.000314651	-0.00162332	-0.000474158	0.00132113
i1_s3_f03_p2_d2.jpg	i1_s3_f03	s3	f03	1221.58	7.1079	-0.249561	0.229306	-0.25872	0.031202	-0.271487	-0.127843	0.249561	0.229306	0.25872	0.031202	0.271487	-0.127843	-0.0547932	0.189172	-0.115637	0.113972	0.0547932	0.189172	0.115637	0.113972	0	0.234919	-0.0730012	-0.0780629	-0.0272058	-0.0692613	0.0272058	-0.0692613	0.0730012	-0.0780629	-0.168489	-0.219167	-0.0820953	-0.186777	0.0820953	-0.186777	0.168489	-0.219167	-0.00169023	-0.00140778	0.00025093	-0.0015589	-0.000577534	0.000686213
i1_s3_f05_p1_d1.jpg	i1_s3_f05	s3	f05	1373.77	7.22532	-0.237344	0.248771	-0.248401	0.0306677	-0.266557	-0.128389	0.237344	0.248771	0.248401	0.0306677	0.266557	-0.128389	-0.0539625	0.196836	-0.106339	0.106818	0.0539625	0.196836	0.106339	0.106818	0	0.244102	-0.0702753	-0.0878533	-0.0247989	-0.0772092	0.0247989	-0.0772092	0.0702753	-0.0878533	-0.16656	-0.22186	-0.0775283	-0.189831	0.0775283	-0.189831	0.16656	-0.22186	-0.00663897	-0.00892395	0.00151497	0.00472979	-0.00168491	-0.00383135
i1_s3_f05_p1_d2.jpg	i1_s3_f05	s3	f05	1373.43	7.22507	-0.238349	0.247968	-0.248778	0.030425	-0.266321	-0.129296	0.238349	0.247968	0.248778	0.030425	0.266321	-0.129296	-0.0539752	0.197576	-0.105739	0.107845	0.0539752	0.197576	0.105739	0.107845	0	0.242975	-0.0709158	-0.0871855	-0.0248084	-0.0780977	0.0248084	-0.0780977	0.0709158	-0.0871855	-0.166289	-0.221216	-0.0769231	-0.189507	0.0769231	-0.189507	0.166289	-0.221216	-0.00692682	-0.0090367	0.00103424	0.00525779	-0.00230064	-0.00328516
i1_s3_f05_p2_d1.jpg	i1_s3_f05	s3	f05	1370.54	7.22296	-0.238561	0.248675	-0.249251	0.029393	-0.266873	-0.127815	0.238561	0.248675	0.249251	0.029393	0.266873	-0.127815	-0.0518594	0.197482	-0.105936	0.106968	0.0518594	0.197482	0.105936	0.106968	0	0.241773	-0.0713811	-0.0878417	-0.0257989	-0.0777885	0.0257989	-0.0777885	0.0713811	-0.0878417	-0.166605	-0.22054	-0.0779876	-0.189419	0.0779876	-0.189419	0.166605	-0.22054	-0.00596154	-0.0103495	0.00185117	0.00403193	-0.00105637	-0.0035028
i1_s3_f05_p2_d2.jpg	i1_s3_f05	s3	f05	1371.44	7.22361	-0.238113	0.248971	-0.248788	0.0295088	-0.26703	-0.127607	0.238113	0.248971	0.248788	0.0295088	0.26703	-0.127607	-0.0527625	0.197491	-0.106498	0.107035	0.0527625	0.197491	0.106498	0.107035	0	0.241759	-0.071028	-0.0876566	-0.0251602	-0.0782331	0.0251602	-0.0782331	0.071028	-0.0876566	-0.166816	-0.220275	-0.0773143	-0.190113	0.0773143	-0.190113	0.166816	-0.220275	-0.00663192	-0.0105279	0.00230907	0.00416025	-0.00130419	-0.00335956
i1_s3_f06_p1_d1.jpg	i1_s3_f06	s3	f06	1312.6	7.17977	-0.242131	0.241707	-0.250638	0.036607	-0.268982	-0.130295	0.242131	0.241707	0.250638	0.036607	0.268982	-0.130295	-0.0458379	0.189797	-0.109764	0.102276	0.0458379	0.189797	0.109764	0.102276	0	0.244043	-0.0771197	-0.0826906	-0.0307792	-0.0649642	0.0307792	-0.0649642	0.0771197	-0.0826906	-0.162999	-0.221839	-0.0921729	-0.19262	0.0921729	-0.19262	0.162999	-0.221839	0.0021961	0.00334315	-0.00463558	0.00223471	-0.000235437	-0.000324489
i1_s3_f06_p1_d2.jpg	i1_s3_f06	s3	f06	1313.22	7.18024	-0.242012	0.241657	-0.250511	0.0369884	-0.26918	-0.130169	0.242012	0.241657	0.250511	0.0369884	0.26918	-0.130169	-0.0461392	0.189773	-0.109396	0.101963	0.0461392	0.189773	0.109396	0.101963	0	0.243989	-0.0773989	-0.0825893	-0.0317567	-0.0651819	0.0317567	-0.0651819	0.0773989	-0.0825893	-0.16325	-0.221658	-0.0921234	-0.192777	0.0921234	-0.192777	0.16325	-0.221658	0.0023402	0.00355727	-0.00467553	0.00212996	-0.000748424	-8.93181e-05
i1_s3_f06_p2_d1.jpg	i1_s3_f06	s3	f06	1309.28	7.17723	-0.243044	0.239967	-0.25159	0.0366793	-0.270645	-0.129673	0.243044	0.239967	0.25159	0.0366793	0.270645	-0.129673	-0.046293	0.188931	-0.1094	0.101835	0.046293	0.188931	0.1094	0.101835	0	0.243915	-0.0782864	-0.082913	-0.0311954	-0.0648252	0.0311954	-0.0648252	0.0782864	-0.082913	-0.164057	-0.22047	-0.0927274	-0.191488	0.0927274	-0.191488	0.164057	-0.22047	0.00192064	0.00283024	-0.00404024	0.00272336	-0.000621337	0.000512677
i1_s3_f06_p2_d2.jpg	i1_s3_f06	s3	f06	1310.06	7.17783	-0.242897	0.240222	-0.251758	0.0370566	-0.270474	-0.129854	0.242897	0.240222	0.251758	0.0370566	0.270474	-0.129854	-0.046913	0.189538	-0.109662	0.101843	0.046913	0.189538	0.109662	0.101843	0	0.241872	-0.0779098	-0.0828004	-0.0308451	-0.0644039	0.0308451	-0.0644039	0.0779098	-0.0828004	-0.163948	-0.220258	-0.0926742	-0.192279	0.0926742	-0.192279	0.163948	-0.220258	0.00245682	0.00321657	-0.00387886	0.00245142	-0.000822229	0.000251068
i1_s3_f08_p1_d1.jpg	i1_s3_f08	s3	f08	1201.95	7.0917	-0.255179	0.234564	-0.25409	0.0314045	-0.275307	-0.131372	0.255179	0.234564	0.25409	0.0314045	0.275307	-0.131372	-0.0355183	0.203741	-0.0957713	0.102623	0.0355183	0.203741	0.0957713	0.102623	0	0.225324	-0.0806658	-0.0787002	-0.029772	-0.0772076	0.029772	-0.0772076	0.0806658	-0.0787002	-0.168157	-0.211396	-0.0849353	-0.186318	0.0849353	-0.186318	0.168157	-0.211396	0.00451077	-0.00219763	-0.00321572	0.00457287	-0.00276304	-0.00167351
i1_s3_f08_p1_d2.jpg	i1_s3_f08	s3	f08	1203.12	7.09267	-0.254222	0.234783	-0.253479	0.0314641	-0.275395	-0.130443	0.254222	0.234783	0.253479	0.0314641	0.275395	-0.130443	-0.0347852	0.204022	-0.0949642	0.101893	0.0347852	0.204022	0.0949642	0.101893	0	0.226273	-0.0802274	-0.0788935	-0.0297478	-0.0770404	0.0297478	-0.0770404	0.0802274	-0.0788935	-0.169072	-0.212166	-0.0859144	-0.186756	0.0859144	-0.186756	0.169072	-0.212166	0.00451621	-0.00191028	-0.0023703	0.00521234	-0.00209792	-0.000997288
i1_s3_f08_p2_d1.jpg	i1_s3_f08	s3	f08	1202.92	7.09251	-0.254975	0.233022	-0.253163	0.0314376	-0.274357	-0.130485	0.254975	0.233022	0.253163	0.0314376	0.274357	-0.130485	-0.0354792	0.204711	-0.0953282	0.102965	0.0354792	0.204711	0.0953282	0.102965	0	0.230198	-0.0798882	-0.0774963	-0.0297464	-0.0770688	0.0297464	-0.0770688	0.0798882	-0.0774963	-0.16514	-0.216097	-0.0845069	-0.186088	0.0845069	-0.186088	0.16514	-0.216097	0.0033451	-0.00352593	-0.00158911	0.00394516	-0.0011907	-0.00157642
i1_s3_f08_p2_d2.jpg	i1_s3_f08	s3	f08	1203.29	7.09281	-0.253806	0.233861	-0.253061	0.0312909	-0.275322	-0.130569	0.253806	0.233861	0.253061	0.0312909	0.275322	-0.130569	-0.0358242	0.203088	-0.095286	0.103146	0.0358242	0.203088	0.095286	0.103146	0	0.231058	-0.0798546	-0.0775984	-0.0293752	-0.0764635	0.0293752	-0.0764635	0.0798546	-0.0775984	-0.165433	-0.216138	-0.0844695	-0.186147	0.0844695	-0.186147	0.165433	-0.216138	0.00389405	-0.0027438	-0.00146802	0.00437918	-0.000763784	-0.00183876
i1_s3_f09_p1_d1.jpg	i1_s3_f09	s3	f09	1306.22	7.1749	-0.240082	0.252432	-0.253697	0.0351892	-0.279474	-0.123524	0.240082	0.252432	0.253697	0.0351892	0.279474	-0.123524	-0.0619083	0.182398	-0.119114	0.0963709	0.0619083	0.182398	0.119114	0.0963709	0	0.228714	-0.0844103	-0.0861422	-0.0342981	-0.0788599	0.0342981	-0.0788599	0.0844103	-0.0861422	-0.166298	-0.207988	-0.0857487	-0.184233	0.0857487	-0.184233	0.166298	-0.207988	-0.00985551	-0.0114142	0.00773857	0.00449068	0.000502037	0.000552214
i1_s3_f09_p1_d2.jpg	i1_s3_f09	s3	f09	1306.03	7.17475	-0.239798	0.252296	-0.253079	0.0356708	-0.280494	-0.123389	0.239798	0.252296	0.253079	0.0356708	0.280494	-0.123389	-0.0615938	0.182577	-0.118805	0.0962107	0.0615938	0.182577	0.118805	0.0962107	0	0.228578	-0.084439	-0.0856783	-0.0339881	-0.0793654	0.0339881	-0.0793654	0.084439	-0.0856783	-0.166323	-0.208189	-0.0851145	-0.184423	0.0851145	-0.184423	0.166323	-0.208189	-0.00969291	-0.0120644	0.00823046	0.00449416	0.000653555	0.000905244
i1_s3_f09_p2_d1.jpg	i1_s3_f09	s3	f09	1308.63	7.17674	-0.239046	0.253073	-0.252966	0.0362908	-0.278612	-0.124205	0.239046	0.253073	0.252966	0.0362908	0.278612	-0.124205	-0.0618794	0.183228	-0.119456	0.0971816	0.0618794	0.183228	0.119456	0.0971816	0	0.225594	-0.083972	-0.0846071	-0.0339085	-0.0783289	0.0339085	-0.0783289	0.083972	-0.0846071	-0.166378	-0.21059	-0.0853319	-0.18484	0.0853319	-0.18484	0.166378	-0.21059	-0.0104772	-0.0110269	0.00756915	0.00555505	0.00162041	0.00110108
i1_s3_f09_p2_d2.jpg	i1_s3_f09	s3	f09	1309.32	7.17727	-0.238908	0.252763	-0.252827	0.0370805	-0.279109	-0.124305	0.238908	0.252763	0.252827	0.0370805	0.279109	-0.124305	-0.0621743	0.18295	-0.118736	0.0976079	0.0621743	0.18295	0.118736	0.0976079	0	0.224632	-0.0845819	-0.0843997	-0.0342165	-0.0778116	0.0342165	-0.0778116	0.0845819	-0.0843997	-0.166281	-0.210969	-0.0852868	-0.185233	0.0852868	-0.185233	0.166281	-0.210969	-0.00983959	-0.0110753	0.00758597	0.005824	0.00168274	0.00103365
i1_s3_f10_p1_d1.jpg	i1_s3_f10	s3	f10	1332.82	7.19505	-0.243214	0.248868	-0.260059	0.0363534	-0.265968	-0.130507	0.243214	0.248868	0.260059	0.0363534	0.265968	-0.130507	-0.0427121	0.196344	-0.109656	0.0942754	0.0427121	0.196344	0.109656	0.0942754	0	0.234404	-0.0736942	-0.0848551	-0.0258266	-0.0729398	0.0258266	-0.0729398	0.0736942	-0.0848551	-0.163231	-0.214575	-0.0818038	-0.190167	0.0818038	-0.190167	0.163231	-0.214575	0.00392797	-0.00720783	-0.00108112	0.00411886	0.00232735	0.00295888
i1_s3_f10_p1_d2.jpg	i1_s3_f10	s3	f10	1333.65	7.19567	-0.243405	0.249461	-0.260565	0.0364378	-0.265489	-0.130677	0.243405	0.249461	0.260565	0.0364378	0.265489	-0.130677	-0.0433114	0.196678	-0.109919	0.0936793	0.0433114	0.196678	0.109919	0.0936793	0	0.233132	-0.0739602	-0.0847105	-0.0254829	-0.073768	0.0254829	-0.073768	0.0739602	-0.0847105	-0.16314	-0.214356	-0.082417	-0.189311	0.082417	-0.189311	0.16314	-0.214356	0.0044051	-0.00699012	-0.00111501	0.00370584	0.00310716	0.00349459
i1_s3_f10_p2_d1.jpg	i1_s3_f10	s3	f10	1330.89	7.19361	-0.243132	0.249543	-0.261454	0.0372985	-0.265747	-0.129741	0.243132	0.249543	0.261454	0.0372985	0.265747	-0.129741	-0.0421186	0.196864	-0.109745	0.0927043	0.0421186	0.196864	0.109745	0.0927043	0	0.234373	-0.0734843	-0.0866374	-0.0252528	-0.0753249	0.0252528	-0.0753249	0.0734843	-0.0866374	-0.163475	-0.212955	-0.0819048	-0.188938	0.0819048	-0.188938	0.163475	-0.212955	0.0033174	-0.00752509	0.000109224	0.00292951	0.00240143	0.00296089
i1_s3_f10_p2_d2.jpg	i1_s3_f10	s3	f10	1329.46	7.19253	-0.244656	0.248617	-0.260753	0.0361526	-0.266023	-0.129124	0.244656	0.248617	0.260753	0.0361526	0.266023	-0.129124	-0.0411899	0.196834	-0.109529	0.0929006	0.0411899	0.196834	0.109529	0.0929006	0	0.23473	-0.0735646	-0.0856592	-0.0249618	-0.0749798	0.0249618	-0.0749798	0.0735646	-0.0856592	-0.163645	-0.213071	-0.0832787	-0.189035	0.0832787	-0.189035	0.163645	-0.213071	0.00363821	-0.0073265	-0.000797593	0.00438491	0.00278128	0.00312364
i1_s3_f11_p1_d1.jpg	i1_s3_f11	s3	f11	1194.39	7.08539	-0.248415	0.226196	-0.258083	0.0332912	-0.273755	-0.122931	0.248415	0.226196	0.258083	0.0332912	0.273755	-0.122931	-0.0432922	0.193466	-0.118603	0.102915	0.0432922	0.193466	0.118603	0.102915	0	0.240538	-0.0771959	-0.0745368	-0.0302628	-0.0690159	0.0302628	-0.0690159	0.0771959	-0.0745368	-0.166952	-0.220229	-0.0868979	-0.189424	0.0868979	-0.189424	0.166952	-0.220229	0.00267309	9.86774e-05	0.0017634	0.00350501	0.00510295	-0.00448698
i1_s3_f11_p1_d2.jpg	i1_s3_f11	s3	f11	1195.92	7.08667	-0.248484	0.226406	-0.258106	0.0333834	-0.273415	-0.123367	0.248484	0.226406	0.258106	0.0333834	0.273415	-0.123367	-0.0428787	0.193714	-0.118439	0.103988	0.0428787	0.193714	0.118439	0.103988	0	0.240013	-0.0763673	-0.0739685	-0.0298847	-0.0695105	0.0298847	-0.0695105	0.0763673	-0.0739685	-0.165644	-0.221239	-0.0867874	-0.189413	0.0867874	-0.189413	0.165644	-0.221239	0.0025936	-0.00128172	0.00163832	0.00392043	0.00528632	-0.00478252
i1_s3_f11_p2_d1.jpg	i1_s3_f11	s3	f11	1197.38	7.08789	-0.249018	0.226035	-0.258566	0.0328052	-0.273726	-0.121804	0.249018	0.226035	0.258566	0.0328052	0.273726	-0.121804	-0.0453878	0.192712	-0.119429	0.10263	0.0453878	0.192712	0.119429	0.10263	0	0.240928	-0.0774191	-0.0731287	-0.0291445	-0.0696282	0.0291445	-0.0696282	0.0774191	-0.0731287	-0.166617	-0.219578	-0.0864099	-0.190508	0.0864099	-0.190508	0.166617	-0.219578	0.0013514	0.000188876	6.5809e-05	0.0045047	0.00456131	-0.00532269
i1_s3_f11_p2_d2.jpg	i1_s3_f11	s3	f11	1198.02	7.08843	-0.248522	0.226466	-0.258068	0.0333427	-0.273584	-0.12221	0.248522	0.226466	0.258068	0.0333427	0.273584	-0.12221	-0.0453481	0.192814	-0.119695	0.102413	0.0453481	0.192814	0.119695	0.102413	0	0.241342	-0.0777195	-0.073604	-0.0283857	-0.0697397	0.0283857	-0.0697397	0.0777195	-0.073604	-0.166525	-0.219601	-0.0863343	-0.190552	0.0863343	-0.190552	0.166525	-0.219601	0.00143399	-2.64946e-05	0.000305672	0.00427992	0.00380954	-0.00589993
i1_s3_f12_p1_d1.jpg	i1_s3_f12	s3	f12	1293.17	7.16485	-0.255638	0.243756	-0.2533	0.0328363	-0.266299	-0.125851	0.255638	0.243756	0.2533	0.0328363	0.266299	-0.125851	-0.0633529	0.178951	-0.104331	0.111999	0.0633529	0.178951	0.104331	0.111999	0	0.233313	-0.0719595	-0.0815162	-0.0283605	-0.0688922	0.0283605	-0.0688922	0.0719595	-0.0815162	-0.170862	-0.221426	-0.0839507	-0.186514	0.0839507	-0.186514	0.170862	-0.221426	0.00549245	0.00694619	0.00236856	0.00400837	0.000946656	0.00112029
i1_s3_f12_p1_d2.jpg	i1_s3_f12	s3	f12	1293.95	7.16546	-0.254809	0.244245	-0.252789	0.0334808	-0.266452	-0.126424	0.254809	0.244245	0.252789	0.0334808	0.266452	-0.126424	-0.0626596	0.179161	-0.104267	0.11227	0.0626596	0.179161	0.104267	0.11227	0	0.233183	-0.0712605	-0.0814761	-0.028672	-0.0695161	0.028672	-0.0695161	0.0712605	-0.0814761	-0.170738	-0.221942	-0.0838951	-0.18639	0.0838951	-0.18639	0.170738	-0.221942	0.00481522	0.00699124	0.00265633	0.00338571	0.00123684	0.00115085
i1_s3_f12_p2_d1.jpg	i1_s3_f12	s3	f12	1292.65	7.16445	-0.254292	0.245115	-0.251002	0.0325362	-0.267672	-0.127162	0.254292	0.245115	0.251002	0.0325362	0.267672	-0.127162	-0.0621563	0.17944	-0.103678	0.112089	0.0621563	0.17944	0.103678	0.112089	0	0.233103	-0.0719995	-0.0811434	-0.0286875	-0.068506	0.0286875	-0.068506	0.0719995	-0.0811434	-0.170593	-0.222101	-0.0836452	-0.186819	0.0836452	-0.186819	0.170593	-0.222101	0.00357714	0.00637285	0.00213903	0.00573952	0.000233421	0.0026065
i1_s3_f12_p2_d2.jpg	i1_s3_f12	s3	f12	1293.28	7.16493	-0.25418	0.245305	-0.251218	0.0328151	-0.266557	-0.127137	0.25418	0.245305	0.251218	0.0328151	0.266557	-0.127137	-0.0624553	0.179654	-0.103965	0.112335	0.0624553	0.179654	0.103965	0.112335	0	0.233623	-0.0713005	-0.0814735	-0.0286722	-0.0695001	0.0286722	-0.0695001	0.0713005	-0.0814735	-0.170513	-0.222034	-0.0842627	-0.186775	0.0842627	-0.186775	0.170513	-0.222034	0.00397998	0.00658069	0.00164857	0.00528363	0.00048572	0.00248822
i1_s3_f13_p1_d1.jpg	i1_s3_f13	s3	f13	1252.74	7.13309	-0.245183	0.243942	-0.244995	0.0400911	-0.267254	-0.126321	0.245183	0.243942	0.244995	0.0400911	0.267254	-0.126321	-0.0525347	0.196262	-0.116727	0.0991031	0.0525347	0.196262	0.116727	0.0991031	0	0.234277	-0.0842457	-0.0874977	-0.0298365	-0.0753724	0.0298365	-0.0753724	0.0842457	-0.0874977	-0.165279	-0.217364	-0.0877289	-0.189982	0.0877289	-0.189982	0.165279	-0.217364	0.00997842	-0.00338945	-0.00270015	-0.000293398	0.000588179	-0.0114774
i1_s3_f13_p1_d2.jpg	i1_s3_f13	s3	f13	1251.7	7.13226	-0.245033	0.244159	-0.244502	0.0401548	-0.267167	-0.126726	0.245033	0.244159	0.244502	0.0401548	0.267167	-0.126726	-0.0529078	0.196441	-0.116469	0.0992019	0.0529078	0.196441	0.116469	0.0992019	0	0.23416	-0.0850147	-0.0875678	-0.0292051	-0.0751179	0.0292051	-0.0751179	0.0850147	-0.0875678	-0.164721	-0.217515	-0.0884731	-0.190109	0.0884731	-0.190109	0.164721	-0.217515	0.00999892	-0.00365324	-0.00240374	-0.000540948	0.00119756	-0.0107142
i1_s3_f13_p2_d1.jpg	i1_s3_f13	s3	f13	1251.39	7.13201	-0.246735	0.244467	-0.244815	0.0399187	-0.266894	-0.126656	0.246735	0.244467	0.244815	0.0399187	0.266894	-0.126656	-0.0525799	0.196751	-0.116559	0.0985623	0.0525799	0.196751	0.116559	0.0985623	0	0.231056	-0.0846979	-0.0867316	-0.028188	-0.074275	0.028188	-0.074275	0.0846979	-0.0867316	-0.165813	-0.218369	-0.0870889	-0.189196	0.0870889	-0.189196	0.165813	-0.218369	0.0106377	-0.0039698	-0.00244408	-0.000136722	0.000150663	-0.0104068
i1_s3_f13_p2_d2.jpg	i1_s3_f13	s3	f13	1251.66	7.13223	-0.246709	0.244174	-0.244761	0.0406728	-0.266836	-0.126536	0.246709	0.244174	0.244761	0.0406728	0.266836	-0.126536	-0.0525804	0.196811	-0.116506	0.0993269	0.0525804	0.196811	0.116506	0.0993269	0	0.230747	-0.0846713	-0.0866385	-0.0292117	-0.0751822	0.0292117	-0.0751822	0.0846713	-0.0866385	-0.165108	-0.218232	-0.0870625	-0.18977	0.0870625	-0.18977	0.165108	-0.218232	0.0108852	-0.00325687	-0.00293126	-0.000452594	0.000350157	-0.0107173
i1_s3_f14_p1_d1.jpg	i1_s3_f14	s3	f14	1221.59	7.10791	-0.245474	0.251821	-0.251475	0.0342849	-0.276179	-0.129097	0.245474	0.251821	0.251475	0.0342849	0.276179	-0.129097	-0.0605915	0.182831	-0.115298	0.0946346	0.0605915	0.182831	0.115298	0.0946346	0	0.245478	-0.0793574	-0.0835166	-0.0271861	-0.0757466	0.0271861	-0.0757466	0.0793574	-0.0835166	-0.158791	-0.213078	-0.0776387	-0.184872	0.0776387	-0.184872	0.158791	-0.213078	0.000545405	-0.00441771	0.000998981	-0.00619089	-0.00751999	-0.00172211
i1_s3_f14_p1_d2.jpg	i1_s3_f14	s3	f14	1222.06	7.10829	-0.246784	0.251757	-0.251023	0.0350082	-0.276419	-0.129009	0.246784	0.251757	0.251023	0.0350082	0.276419	-0.129009	-0.0595165	0.182795	-0.1149	0.0942838	0.0595165	0.182795	0.1149	0.0942838	0	0.244711	-0.0786218	-0.0834481	-0.0275251	-0.0756779	0.0275251	-0.0756779	0.0786218	-0.0834481	-0.158724	-0.213305	-0.0776066	-0.184759	0.0776066	-0.184759	0.158724	-0.213305	0.000649264	-0.00372941	0.000754451	-0.00619737	-0.00775322	-0.0017336
i1_s3_f14_p2_d1.jpg	i1_s3_f14	s3	f14	1225.27	7.11092	-0.245807	0.253	-0.25139	0.0346207	-0.275146	-0.130113	0.245807	0.253	0.25139	0.0346207	0.275146	-0.130113	-0.0592802	0.183522	-0.115286	0.0947976	0.0592802	0.183522	0.115286	0.0947976	0	0.244446	-0.0787679	-0.0838534	-0.0277665	-0.0750935	0.0277665	-0.0750935	0.0787679	-0.0838534	-0.156719	-0.213249	-0.077739	-0.185855	0.077739	-0.185855	0.156719	-0.213249	-0.000268968	-0.00260381	-0.000913809	-0.00451444	-0.00347385	0.00179405
i1_s3_f14_p2_d2.jpg	i1_s3_f14	s3	f14	1225.26	7.11091	-0.246875	0.252706	-0.25141	0.0350311	-0.275514	-0.130376	0.246875	0.252706	0.25141	0.0350311	0.275514	-0.130376	-0.0596322	0.182938	-0.114961	0.0948705	0.0596322	0.182938	0.114961	0.0948705	0	0.244468	-0.0784214	-0.0837873	-0.0270994	-0.0753658	0.0270994	-0.0753658	0.0784214	-0.0837873	-0.157054	-0.212471	-0.0770435	-0.185779	0.0770435	-0.185779	0.157054	-0.212471	-0.00102804	-0.00218926	-0.00142751	-0.00406688	-0.00298277	0.00224034
i1_s3_f15_p1_d1.jpg	i1_s3_f15	s3	f15	1239.51	7.12247	-0.241567	0.246316	-0.250863	0.049231	-0.263029	-0.128541	0.241567	0.246316	0.250863	0.049231	0.263029	-0.128541	-0.0490525	0.192185	-0.107384	0.102118	0.0490525	0.192185	0.107384	0.102118	0	0.23347	-0.0830222	-0.0857826	-0.0347201	-0.0764166	0.0347201	-0.0764166	0.0830222	-0.0857826	-0.166095	-0.220627	-0.0788811	-0.19522	0.0788811	-0.19522	0.166095	-0.220627	0.00020162	-0.00932197	0.00852065	-0.000581123	-0.00237905	0.0036803
i1_s3_f15_p1_d2.jpg	i1_s3_f15	s3	f15	1240.76	7.12348	-0.241659	0.246231	-0.251306	0.049694	-0.26346	-0.127897	0.241659	0.246231	0.251306	0.049694	0.26346	-0.127897	-0.0493375	0.191804	-0.106925	0.102181	0.0493375	0.191804	0.106925	0.102181	0	0.233056	-0.0829393	-0.085884	-0.0343382	-0.0768639	0.0343382	-0.0768639	0.0829393	-0.085884	-0.165586	-0.220931	-0.0794976	-0.194862	0.0794976	-0.194862	0.165586	-0.220931	0.000226774	-0.00917163	0.00905946	-0.000790587	-0.00306337	0.00345605
i1_s3_f15_p2_d1.jpg	i1_s3_f15	s3	f15	1240.42	7.1232	-0.240761	0.245566	-0.250497	0.0485857	-0.262147	-0.131182	0.240761	0.245566	0.250497	0.0485857	0.262147	-0.131182	-0.0491124	0.191495	-0.107679	0.101977	0.0491124	0.191495	0.107679	0.101977	0	0.235011	-0.0823846	-0.0819756	-0.0344709	-0.0725546	0.0344709	-0.0725546	0.0823846	-0.0819756	-0.16677	-0.225006	-0.0789607	-0.19441	0.0789607	-0.19441	0.16677	-0.225006	0.000214421	-0.00936861	0.00961152	-4.81386e-05	-0.0038301	0.00365611
i1_s3_f15_p2_d2.jpg	i1_s3_f15	s3	f15	1239.41	7.12239	-0.241639	0.244953	-0.250338	0.0485128	-0.262007	-0.131016	0.241639	0.244953	0.250338	0.0485128	0.262007	-0.131016	-0.0494622	0.191574	-0.107446	0.102296	0.0494622	0.191574	0.107446	0.102296	0	0.235456	-0.0821168	-0.08212	-0.034151	-0.0723729	0.034151	-0.0723729	0.0821168	-0.08212	-0.166571	-0.225261	-0.0786762	-0.194295	0.0786762	-0.194295	0.166571	-0.225261	-0.000258344	-0.00956356	0.00931452	-0.000188567	-0.00359805	0.00387398
i1_s3_f16_p1_d1.jpg	i1_s3_f16	s3	f16	1308.05	7.17629	-0.256508	0.236113	-0.257123	0.029693	-0.268072	-0.125468	0.256508	0.236113	0.257123	0.029693	0.268072	-0.125468	-0.0461752	0.191305	-0.10763	0.108225	0.0461752	0.191305	0.10763	0.108225	0	0.2393	-0.0790165	-0.0852279	-0.0280137	-0.0747652	0.0280137	-0.0747652	0.0790165	-0.0852279	-0.163387	-0.213418	-0.0846282	-0.186107	0.0846282	-0.186107	0.163387	-0.213418	-0.00226457	-0.00463481	-0.00369174	0.00226439	-0.002301	-0.000578116
i1_s3_f16_p1_d2.jpg	i1_s3_f16	s3	f16	1307.56	7.17592	-0.257252	0.235857	-0.256886	0.0306884	-0.268171	-0.125193	0.257252	0.235857	0.256886	0.0306884	0.268171	-0.125193	-0.0458605	0.190721	-0.107347	0.1086	0.0458605	0.190721	0.107347	0.1086	0	0.238734	-0.0790428	-0.08559	-0.028351	-0.074782	0.028351	-0.074782	0.0790428	-0.08559	-0.163441	-0.213823	-0.0846621	-0.185845	0.0846621	-0.185845	0.163441	-0.213823	-0.0010857	-0.00444237	-0.00402796	0.00245035	-0.00157461	-0.00105275
i1_s3_f16_p2_d1.jpg	i1_s3_f16	s3	f16	1310.76	7.17836	-0.255223	0.236212	-0.255948	0.0302183	-0.266819	-0.127847	0.255223	0.236212	0.255948	0.0302183	0.266819	-0.127847	-0.045653	0.191207	-0.107803	0.109749	0.045653	0.191207	0.107803	0.109749	0	0.240164	-0.0788668	-0.0844603	-0.0279299	-0.0729306	0.0279299	-0.0729306	0.0788668	-0.0844603	-0.162979	-0.214929	-0.0854251	-0.187301	0.0854251	-0.187301	0.162979	-0.214929	-0.00255197	-0.00478902	-0.00395241	0.00274148	-0.00203544	-0.000269625
i1_s3_f16_p2_d2.jpg	i1_s3_f16	s3	f16	1312.37	7.17959	-0.255241	0.236376	-0.255967	0.0296521	-0.266826	-0.128223	0.255241	0.236376	0.255967	0.0296521	0.266826	-0.128223	-0.045926	0.191421	-0.107343	0.109734	0.045926	0.191421	0.107343	0.109734	0	0.240966	-0.0791019	-0.0845651	-0.0282255	-0.0733777	0.0282255	-0.0733777	0.0791019	-0.0845651	-0.162783	-0.214876	-0.0846684	-0.186624	0.0846684	-0.186624	0.162783	-0.214876	-0.00215078	-0.00474235	-0.00357803	0.00310538	-0.00168981	9.9954e-05
i1_s3_f17_p1_d1.jpg	i1_s3_f17	s3	f17	1260.37	7.13916	-0.240881	0.253034	-0.253179	0.0339019	-0.270309	-0.138343	0.240881	0.253034	0.253179	0.0339019	0.270309	-0.138343	-0.0567159	0.182229	-0.105916	0.103486	0.0567159	0.182229	0.105916	0.103486	0	0.222793	-0.080619	-0.0754474	-0.0338056	-0.0642387	0.0338056	-0.0642387	0.080619	-0.0754474	-0.172214	-0.219021	-0.0888337	-0.186997	0.0888337	-0.186997	0.172214	-0.219021	-0.010386	0.00312974	-0.000916244	0.0023044	0.000444177	0.0012129
i1_s3_f17_p1_d2.jpg	i1_s3_f17	s3	f17	1260.79	7.13949	-0.241148	0.252394	-0.25241	0.0346805	-0.270216	-0.138189	0.241148	0.252394	0.25241	0.0346805	0.270216	-0.138189	-0.0570444	0.181954	-0.106558	0.10354	0.0570444	0.181954	0.106558	0.10354	0	0.222831	-0.0812705	-0.0753104	-0.033787	-0.0644618	0.033787	-0.0644618	0.0812705	-0.0753104	-0.17317	-0.219184	-0.0891434	-0.186838	0.0891434	-0.186838	0.17317	-0.219184	-0.0104735	0.0027346	-0.000898697	0.00258669	0.000249186	0.00152706
i1_s3_f17_p2_d1.jpg	i1_s3_f17	s3	f17	1262.7	7.141	-0.241472	0.253407	-0.252366	0.0345893	-0.270508	-0.138729	0.241472	0.253407	0.252366	0.0345893	0.270508	-0.138729	-0.0576612	0.183095	-0.106376	0.102963	0.0576612	0.183095	0.106376	0.102963	0	0.222544	-0.0790913	-0.0755663	-0.0323705	-0.0647665	0.0323705	-0.0647665	0.0790913	-0.0755663	-0.170912	-0.219936	-0.0879927	-0.186329	0.0879927	-0.186329	0.170912	-0.219936	-0.00869022	0.00304755	-0.000317594	0.00364772	0.000641313	0.00204076
i1_s3_f17_p2_d2.jpg	i1_s3_f17	s3	f17	1261.94	7.14041	-0.242289	0.253361	-0.252511	0.0348099	-0.270333	-0.138291	0.242289	0.253361	0.252511	0.0348099	0.270333	-0.138291	-0.0576859	0.182346	-0.106101	0.103207	0.0576859	0.182346	0.106101	0.103207	0	0.222859	-0.0794867	-0.0757747	-0.0317031	-0.0649723	0.0317031	-0.0649723	0.0794867	-0.0757747	-0.170663	-0.220209	-0.0880521	-0.185906	0.0880521	-0.185906	0.170663	-0.220209	-0.00784235	0.00319556	-0.00131335	0.00343098	0.000828108	0.00145933
i1_s3_f18_p1_d1.jpg	i1_s3_f18	s3	f18	1281.22	7.15557	-0.237264	0.243309	-0.246026	0.0379707	-0.271199	-0.14314	0.237264	0.243309	0.246026	0.0379707	0.271199	-0.14314	-0.0490478	0.19689	-0.103837	0.1025	0.0490478	0.19689	0.103837	0.1025	0	0.234572	-0.0739444	-0.0699218	-0.0275546	-0.0665265	0.0275546	-0.0665265	0.0739444	-0.0699218	-0.169031	-0.226158	-0.0823504	-0.19221	0.0823504	-0.19221	0.169031	-0.226158	0.00374304	-0.000360293	-0.00139866	0.00530262	-0.0029601	-0.00117643
i1_s3_f18_p1_d2.jpg	i1_s3_f18	s3	f18	1279.68	7.15436	-0.236894	0.243918	-0.245669	0.0379839	-0.271545	-0.144024	0.236894	0.243918	0.245669	0.0379839	0.271545	-0.144024	-0.0487705	0.196762	-0.102964	0.102594	0.0487705	0.196762	0.102964	0.102594	0	0.234825	-0.0737051	-0.0697094	-0.0272532	-0.0666441	0.0272532	-0.0666441	0.0737051	-0.0697094	-0.168908	-0.226478	-0.0821207	-0.191815	0.0821207	-0.191815	0.168908	-0.226478	0.00383753	-0.000174343	-0.00117993	0.005825	-0.00261991	-0.000680574
i1_s3_f18_p2_d1.jpg	i1_s3_f18	s3	f18	1280.54	7.15504	-0.237425	0.242821	-0.246744	0.0384853	-0.273073	-0.143065	0.237425	0.242821	0.246744	0.0384853	0.273073	-0.143065	-0.0498178	0.195929	-0.104298	0.10236	0.0498178	0.195929	0.104298	0.10236	0	0.233116	-0.0736655	-0.0691409	-0.0266241	-0.0661801	0.0266241	-0.0661801	0.0736655	-0.0691409	-0.168513	-0.225839	-0.0823688	-0.191927	0.0823688	-0.191927	0.168513	-0.225839	0.00471631	-0.000339048	-0.00142995	0.00518784	-0.00182541	-0.0010759
i1_s3_f18_p2_d2.jpg	i1_s3_f18	s3	f18	1280.74	7.15519	-0.23673	0.243037	-0.246719	0.0383954	-0.272709	-0.143461	0.23673	0.243037	0.246719	0.0383954	0.272709	-0.143461	-0.0501559	0.195831	-0.10362	0.102598	0.0501559	0.195831	0.10362	0.102598	0	0.233348	-0.0733238	-0.0688912	-0.0262896	-0.0659337	0.0262896	-0.0659337	0.0733238	-0.0688912	-0.169506	-0.226254	-0.0823531	-0.191995	0.0823531	-0.191995	0.169506	-0.226254	0.00486334	-0.000140936	-0.001468	0.0050692	-0.0023651	-0.000839934
i1_s3_f19_p1_d1.jpg	i1_s3_f19	s3	f19	1301.13	7.17099	-0.240263	0.245186	-0.257783	0.0340678	-0.271073	-0.122872	0.240263	0.245186	0.257783	0.0340678	0.271073	-0.122872	-0.0457288	0.190667	-0.105967	0.102293	0.0457288	0.190667	0.105967	0.102293	0	0.233639	-0.0784503	-0.0844004	-0.0278263	-0.0738394	0.0278263	-0.0738394	0.0784503	-0.0844004	-0.170125	-0.219841	-0.0820644	-0.18808	0.0820644	-0.18808	0.170125	-0.219841	0.0040554	0.00820885	0.00127472	0.00566604	0.00307668	0.00375762
i1_s3_f19_p1_d2.jpg	i1_s3_f19	s3	f19	1301.52	7.17129	-0.240858	0.244924	-0.258045	0.0341978	-0.271325	-0.122692	0.240858	0.244924	0.258045	0.0341978	0.271325	-0.122692	-0.046043	0.190416	-0.105934	0.102725	0.046043	0.190416	0.105934	0.102725	0	0.233709	-0.0774378	-0.0842411	-0.027812	-0.0746684	0.027812	-0.0746684	0.0774378	-0.0842411	-0.169747	-0.219633	-0.081711	-0.187884	0.081711	-0.187884	0.169747	-0.219633	0.00419998	0.00775235	0.00120815	0.005529	0.0024299	0.00361413
i1_s3_f19_p2_d1.jpg	i1_s3_f19	s3	f19	1306.08	7.17479	-0.239618	0.245279	-0.255471	0.0346386	-0.269383	-0.124075	0.239618	0.245279	0.255471	0.0346386	0.269383	-0.124075	-0.0450156	0.192121	-0.105031	0.104048	0.0450156	0.192121	0.105031	0.104048	0	0.236115	-0.076871	-0.0840299	-0.0274287	-0.0739109	0.0274287	-0.0739109	0.076871	-0.0840299	-0.168497	-0.22335	-0.0810315	-0.188778	0.0810315	-0.188778	0.168497	-0.22335	0.00367423	0.00842323	0.000389419	0.00576726	0.00267521	0.00438348
i1_s3_f19_p2_d2.jpg	i1_s3_f19	s3	f19	1307.11	7.17557	-0.238786	0.245207	-0.255601	0.0353843	-0.269496	-0.124192	0.238786	0.245207	0.255601	0.0353843	0.269496	-0.124192	-0.0449932	0.192101	-0.104975	0.10344	0.0449932	0.192101	0.104975	0.10344	0	0.237024	-0.0768115	-0.0835105	-0.0274025	-0.0743889	0.0274025	-0.0743889	0.0768115	-0.0835105	-0.168041	-0.223706	-0.0819473	-0.188847	0.0819473	-0.188847	0.168041	-0.223706	0.00377875	0.00762344	0.000658316	0.00565842	0.00278812	0.00461555
i1_s3_f20_p1_d1.jpg	i1_s3_f20	s3	f20	1348.57	7.2068	-0.240123	0.245038	-0.264278	0.0322402	-0.275545	-0.103895	0.240123	0.245038	0.264278	0.0322402	0.275545	-0.103895	-0.0476908	0.186673	-0.110288	0.0974761	0.0476908	0.186673	0.110288	0.0974761	0	0.230771	-0.0767443	-0.088556	-0.0262579	-0.0805783	0.0262579	-0.0805783	0.0767443	-0.088556	-0.166896	-0.211855	-0.102801	-0.191929	0.102801	-0.191929	0.166896	-0.211855	-0.00339939	0.000763932	-0.000844609	-0.00128011	-0.000976382	-0.00547161
i1_s3_f20_p1_d2.jpg	i1_s3_f20	s3	f20	1349.55	7.20753	-0.239932	0.245461	-0.264079	0.0331483	-0.274692	-0.105099	0.239932	0.245461	0.264079	0.0331483	0.274692	-0.105099	-0.0479736	0.187147	-0.110836	0.0964304	0.0479736	0.187147	0.110836	0.0964304	0	0.230889	-0.0766821	-0.0885099	-0.0262343	-0.0805343	0.0262343	-0.0805343	0.0766821	-0.0885099	-0.167398	-0.211378	-0.102408	-0.19211	0.102408	-0.19211	0.167398	-0.211378	-0.00397408	0.000506295	-0.000841661	-0.000579965	-0.00226485	-0.00571372
i1_s3_f20_p2_d1.jpg	i1_s3_f20	s3	f20	1349.39	7.20741	-0.239643	0.245892	-0.264111	0.0322724	-0.274428	-0.105986	0.239643	0.245892	0.264111	0.0322724	0.274428	-0.105986	-0.047313	0.186893	-0.110215	0.096496	0.047313	0.186893	0.110215	0.096496	0	0.234765	-0.07638	-0.088461	-0.0246559	-0.0807879	0.0246559	-0.0807879	0.07638	-0.088461	-0.165207	-0.211638	-0.10274	-0.192063	0.10274	-0.192063	0.165207	-0.211638	-0.003381	0.00175023	-0.000111943	0.000118913	-0.00174928	-0.00560798
i1_s3_f20_p2_d2.jpg	i1_s3_f20	s3	f20	1348.92	7.20706	-0.239739	0.246585	-0.263896	0.032887	-0.274533	-0.105432	0.239739	0.246585	0.263896	0.032887	0.274533	-0.105432	-0.0470204	0.18662	-0.110258	0.0955507	0.0470204	0.18662	0.110258	0.0955507	0	0.234197	-0.0764096	-0.0885253	-0.0246631	-0.0808537	0.0246631	-0.0808537	0.0764096	-0.0885253	-0.165271	-0.212074	-0.103094	-0.191856	0.103094	-0.191856	0.165271	-0.212074	-0.00338776	0.0015832	-0.000285746	-6.46973e-05	-0.0015102	-0.00516662
i1_s3_f21_p1_d1.jpg	i1_s3_f21	s3	f21	1319.05	7.18466	-0.244276	0.264051	-0.251098	0.0467553	-0.265884	-0.121978	0.244276	0.264051	0.251098	0.0467553	0.265884	-0.121978	-0.0598351	0.179542	-0.114692	0.0888684	0.0598351	0.179542	0.114692	0.0888684	0	0.236505	-0.0771378	-0.0899947	-0.0271855	-0.0807981	0.0271855	-0.0807981	0.0771378	-0.0899947	-0.161877	-0.213557	-0.0846729	-0.19114	0.0846729	-0.19114	0.161877	-0.213557	-0.00318112	0.00285952	-0.00504042	-0.00206878	-0.00548475	-0.00352396
i1_s3_f21_p1_d2.jpg	i1_s3_f21	s3	f21	1320.65	7.18588	-0.243644	0.26442	-0.250807	0.0467403	-0.265903	-0.121786	0.243644	0.26442	0.250807	0.0467403	0.265903	-0.121786	-0.059743	0.179991	-0.114232	0.0887955	0.059743	0.179991	0.114232	0.0887955	0	0.236916	-0.0773803	-0.091798	-0.0268237	-0.0806772	0.0268237	-0.0806772	0.0773803	-0.091798	-0.162348	-0.212935	-0.0845808	-0.191209	0.0845808	-0.191209	0.162348	-0.212935	-0.00332846	0.00136512	-0.00525474	-0.00160598	-0.00503783	-0.0030353
i1_s3_f21_p2_d1.jpg	i1_s3_f21	s3	f21	1320.02	7.1854	-0.243727	0.263046	-0.251584	0.0459488	-0.266381	-0.121356	0.243727	0.263046	0.251584	0.0459488	0.266381	-0.121356	-0.060634	0.178386	-0.11529	0.0876294	0.060634	0.178386	0.11529	0.0876294	0	0.239994	-0.0765222	-0.088533	-0.0265168	-0.0806992	0.0265168	-0.0806992	0.0765222	-0.088533	-0.163453	-0.213175	-0.0852934	-0.191244	0.0852934	-0.191244	0.163453	-0.213175	-0.00332234	0.00211593	-0.00564141	-0.00204947	-0.00546458	-0.00327515
i1_s3_f21_p2_d2.jpg	i1_s3_f21	s3	f21	1318.07	7.18392	-0.244077	0.262706	-0.251621	0.0459417	-0.266437	-0.120953	0.244077	0.262706	0.251621	0.0459417	0.266437	-0.120953	-0.0600806	0.178581	-0.115781	0.0883351	0.0600806	0.178581	0.115781	0.0883351	0	0.239624	-0.077273	-0.0897051	-0.0259035	-0.080552	0.0259035	-0.080552	0.077273	-0.0897051	-0.163038	-0.21323	-0.0844362	-0.190936	0.0844362	-0.190936	0.163038	-0.21323	-0.00281124	0.00258424	-0.00529211	-0.00224292	-0.0056347	-0.00348157
i1_s3_f22_p1_d1.jpg	i1_s3_f22	s3	f22	1326.81	7.19054	-0.23866	0.239584	-0.247017	0.0489693	-0.270032	-0.132082	0.23866	0.239584	0.247017	0.0489693	0.270032	-0.132082	-0.0625571	0.190186	-0.10907	0.105496	0.0625571	0.190186	0.10907	0.105496	0	0.244022	-0.0724186	-0.0817944	-0.0253152	-0.071102	0.0253152	-0.071102	0.0724186	-0.0817944	-0.164251	-0.224907	-0.0766247	-0.196361	0.0766247	-0.196361	0.164251	-0.224907	-0.00485301	-0.00828971	0.00125887	0.000520503	-0.00192612	0.00460109
i1_s3_f22_p1_d2.jpg	i1_s3_f22	s3	f22	1327.36	7.19095	-0.239865	0.238661	-0.247569	0.0494053	-0.268953	-0.131893	0.239865	0.238661	0.247569	0.0494053	0.268953	-0.131893	-0.0622062	0.190245	-0.108701	0.105914	0.0622062	0.190245	0.108701	0.105914	0	0.244062	-0.0730379	-0.0819587	-0.0249842	-0.0706159	0.0249842	-0.0706159	0.0730379	-0.0819587	-0.164192	-0.225324	-0.0762742	-0.196464	0.0762742	-0.196464	0.164192	-0.225324	-0.00505682	-0.00848976	0.00162413	0.000314418	-0.00196704	0.00471231
i1_s3_f22_p2_d1.jpg	i1_s3_f22	s3	f22	1329.4	7.19248	-0.239701	0.238881	-0.246485	0.048726	-0.268509	-0.132289	0.239701	0.238881	0.246485	0.048726	0.268509	-0.132289	-0.0608499	0.189967	-0.109796	0.105111	0.0608499	0.189967	0.109796	0.105111	0	0.243701	-0.0758033	-0.0807994	-0.0268907	-0.0707555	0.0268907	-0.0707555	0.0758033	-0.0807994	-0.166487	-0.22363	-0.0780741	-0.197061	0.0780741	-0.197061	0.166487	-0.22363	-0.00322952	-0.00756769	0.00120932	0.00117197	-0.00111514	0.004772
i1_s3_f22_p2_d2.jpg	i1_s3_f22	s3	f22	1330.45	7.19327	-0.238876	0.238601	-0.246302	0.0489096	-0.268633	-0.132615	0.238876	0.238601	0.246302	0.0489096	0.268633	-0.132615	-0.0608043	0.19037	-0.110035	0.10525	0.0608043	0.19037	0.110035	0.10525	0	0.244705	-0.0763902	-0.081162	-0.0262271	-0.0708024	0.0262271	-0.0708024	0.0763902	-0.081162	-0.165719	-0.223889	-0.0783401	-0.197015	0.0783401	-0.197015	0.165719	-0.223889	-0.00401777	-0.00828543	0.00112473	0.00141319	-0.00146249	0.0050033
i2_s3_f01_p1_d1.jpg	i2_s3_f01	s3	f01	1181.6	7.07462	-0.252571	0.234112	-0.255516	0.0383186	-0.274816	-0.131803	0.252571	0.234112	0.255516	0.0383186	0.274816	-0.131803	-0.0637575	0.185253	-0.11269	0.10147	0.0637575	0.185253	0.11269	0.10147	0	0.231902	-0.0729195	-0.0745883	-0.0295316	-0.0651035	0.0295316	-0.0651035	0.0729195	-0.0745883	-0.168395	-0.218586	-0.0875126	-0.185024	0.0875126	-0.185024	0.168395	-0.218586	0.00141262	-0.0022822	0.00851872	-0.00407167	-0.00196473	8.31043e-05
i2_s3_f01_p1_d2.jpg	i2_s3_f01	s3	f01	1180.96	7.07408	-0.252717	0.233624	-0.255674	0.0373421	-0.274617	-0.131424	0.252717	0.233624	0.255674	0.0373421	0.274617	-0.131424	-0.0638043	0.185093	-0.11311	0.101995	0.0638043	0.185093	0.11311	0.101995	0	0.232496	-0.0718844	-0.0730798	-0.0306393	-0.066139	0.0306393	-0.066139	0.0718844	-0.0730798	-0.16886	-0.218988	-0.087924	-0.184673	0.087924	-0.184673	0.16886	-0.218988	0.00122533	-0.00191192	0.00905087	-0.00479168	-0.00179282	8.88765e-05
i2_s3_f01_p2_d1.jpg	i2_s3_f01	s3	f01	1184.23	7.07685	-0.250521	0.233368	-0.254193	0.0369547	-0.275971	-0.130213	0.250521	0.233368	0.254193	0.0369547	0.275971	-0.130213	-0.0628972	0.184259	-0.113132	0.103223	0.0628972	0.184259	0.113132	0.103223	0	0.229724	-0.078902	-0.0727998	-0.0345318	-0.0629902	0.0345318	-0.0629902	0.078902	-0.0727998	-0.16909	-0.218971	-0.0891241	-0.187692	0.0891241	-0.187692	0.16909	-0.218971	0.00113363	-0.00148856	0.00743379	-0.00435675	-0.00414736	0.0009059
i2_s3_f01_p2_d2.jpg	i2_s3_f01	s3	f01	1184.66	7.07721	-0.251162	0.233672	-0.254109	0.0369636	-0.274788	-0.129792	0.251162	0.233672	0.254109	0.0369636	0.274788	-0.129792	-0.0632356	0.184584	-0.112734	0.103563	0.0632356	0.184584	0.112734	0.103563	0	0.229309	-0.0788725	-0.0731122	-0.0348814	-0.0629573	0.0348814	-0.0629573	0.0788725	-0.0731122	-0.168673	-0.218519	-0.0894562	-0.189057	0.0894562	-0.189057	0.168673	-0.218519	0.00134138	-0.00163021	0.00775222	-0.00486761	-0.00408426	0.00145859
i2_s3_f02_p1_d1.jpg	i2_s3_f02	s3	f02	1316.29	7.18257	-0.253105	0.23884	-0.250596	0.031397	-0.27182	-0.125261	0.253105	0.23884	0.250596	0.031397	0.27182	-0.125261	-0.0484074	0.194384	-0.107219	0.0979642	0.0484074	0.194384	0.107219	0.0979642	0	0.229352	-0.0781705	-0.0735482	-0.0284285	-0.0601483	0.0284285	-0.0601483	0.0781705	-0.0735482	-0.164509	-0.224007	-0.0863572	-0.194296	0.0863572	-0.194296	0.164509	-0.224007	7.7491e-05	-0.00327579	-0.00427268	0.00199185	-0.00131432	-0.000650043
i2_s3_f02_p1_d2.jpg	i2_s3_f02	s3	f02	1316.17	7.18248	-0.252795	0.238621	-0.250929	0.0315124	-0.272166	-0.125821	0.252795	0.238621	0.250929	0.0315124	0.272166	-0.125821	-0.0487321	0.194834	-0.107571	0.0984043	0.0487321	0.194834	0.107571	0.0984043	0	0.228822	-0.0775132	-0.0753963	-0.0281002	-0.0597469	0.0281002	-0.0597469	0.0775132	-0.0753963	-0.164512	-0.223277	-0.0863632	-0.193541	0.0863632	-0.193541	0.164512	-0.223277	-0.000604799	-0.00343205	-0.003791	0.00149754	-0.00157621	-0.000478101
i2_s3_f02_p2_d1.jpg	i2_s3_f02	s3	f02	1314.77	7.18142	-0.252426	0.240194	-0.25049	0.0316318	-0.271123	-0.125228	0.252426	0.240194	0.25049	0.0316318	0.271123	-0.125228	-0.0478061	0.194683	-0.106739	0.0984384	0.0478061	0.194683	0.106739	0.0984384	0	0.231684	-0.0776062	-0.0770846	-0.0281615	-0.0607276	0.0281615	-0.0607276	0.0776062	-0.0770846	-0.162743	-0.223445	-0.0854605	-0.194304	0.0854605	-0.194304	0.162743	-0.223445	-0.00128909	-0.00370325	-0.00354558	0.00185857	-0.00164308	0.000842588
i2_s3_f02_p2_d2.jpg	i2_s3_f02	s3	f02	1315.68	7.18211	-0.25225	0.24022	-0.25065	0.0314688	-0.270943	-0.12496	0.25225	0.24022	0.25065	0.0314688	0.270943	-0.12496	-0.0487535	0.194745	-0.107317	0.097592	0.0487535	0.194745	0.107317	0.097592	0	0.23205	-0.0775555	-0.0761899	-0.0278139	-0.0605003	0.0278139	-0.0605003	0.0775555	-0.0761899	-0.162629	-0.223758	-0.0854052	-0.194642	0.0854052	-0.194642	0.162629	-0.223758	-0.0010146	-0.00377207	-0.00326587	0.0014612	-0.0020981	0.000740896
i2_s3_f03_p1_d1.jpg	i2_s3_f03	s3	f03	1114.9	7.01652	-0.236367	0.26533	-0.237204	0.030507	-0.273836	-0.125093	0.236367	0.26533	0.237204	0.030507	0.273836	-0.125093	-0.0648642	0.183285	-0.107889	0.0981234	0.0648642	0.183285	0.107889	0.0981234	0	0.243048	-0.0765969	-0.0905365	-0.0340146	-0.0751209	0.0340146	-0.0751209	0.0765969	-0.0905365	-0.16827	-0.219855	-0.0781896	-0.188164	0.0781896	-0.188164	0.16827	-0.219855	-0.00284014	-0.0014872	0.00630714	4.92271e-05	0.00485632	-0.000829833
i2_s3_f03_p1_d2.jpg	i2_s3_f03	s3	f03	1114.13	7.01582	-0.236888	0.264283	-0.237721	0.0308404	-0.273996	-0.124846	0.236888	0.264283	0.237721	0.0308404	0.273996	-0.124846	-0.0645225	0.183325	-0.107956	0.0981245	0.0645225	0.183325	0.107956	0.0981245	0	0.243517	-0.0758759	-0.0898878	-0.0336512	-0.0752266	0.0336512	-0.0752266	0.0758759	-0.0898878	-0.167982	-0.220042	-0.0782338	-0.18833	0.0782338	-0.18833	0.167982	-0.220042	-0.00376593	-0.00136026	0.00602635	0.000177903	0.00410557	-0.00068097
i2_s3_f03_p2_d1.jpg	i2_s3_f03	s3	f03	1114.48	7.01615	-0.234907	0.26474	-0.237657	0.0314001	-0.275067	-0.125791	0.234907	0.26474	0.237657	0.0314001	0.275067	-0.125791	-0.0645149	0.183839	-0.107906	0.0978519	0.0645149	0.183839	0.107906	0.0978519	0	0.243611	-0.0762346	-0.0900853	-0.0336412	-0.0758183	0.0336412	-0.0758183	0.0762346	-0.0900853	-0.167172	-0.219428	-0.0785869	-0.188514	0.0785869	-0.188514	0.167172	-0.219428	-0.00378395	-8.0486e-05	0.00702967	0.000677511	0.00362405	-0.00105371
i2_s3_f03_p2_d2.jpg	i2_s3_f03	s3	f03	1113.9	7.01563	-0.23505	0.265662	-0.237027	0.031411	-0.274462	-0.125484	0.23505	0.265662	0.237027	0.031411	0.274462	-0.125484	-0.0649291	0.183178	-0.107976	0.0983039	0.0649291	0.183178	0.107976	0.0983039	0	0.243752	-0.0762794	-0.0901332	-0.0332737	-0.0758589	0.0332737	-0.0758589	0.0762794	-0.0901332	-0.166502	-0.220329	-0.0790246	-0.188626	0.0790246	-0.188626	0.166502	-0.220329	-0.00311298	8.81991e-05	0.0060008	8.39745e-05	0.00401896	-0.00123729
i2_s3_f05_p1_d1.jpg	i2_s3_f05	s3	f05	1210.33	7.09865	-0.246943	0.23473	-0.252545	0.0475133	-0.269327	-0.132872	0.246943	0.23473	0.252545	0.0475133	0.269327	-0.132872	-0.047951	0.193346	-0.1091	0.103027	0.047951	0.193346	0.1091	0.103027	0	0.23576	-0.0750651	-0.0748387	-0.0249474	-0.0708835	0.0249474	-0.0708835	0.0750651	-0.0748387	-0.161506	-0.223904	-0.0853504	-0.193998	0.0853504	-0.193998	0.161506	-0.223904	0.00500171	0.00520682	-0.000567701	-0.00266645	-0.00444347	0.0010372
i2_s3_f05_p1_d2.jpg	i2_s3_f05	s3	f05	1210.25	7.09858	-0.247343	0.234673	-0.251865	0.0491877	-0.269003	-0.132989	0.247343	0.234673	0.251865	0.0491877	0.269003	-0.132989	-0.0483218	0.192564	-0.109463	0.103304	0.0483218	0.192564	0.109463	0.103304	0	0.23676	-0.074375	-0.0752892	-0.0245989	-0.0713357	0.0245989	-0.0713357	0.074375	-0.0752892	-0.161528	-0.224374	-0.0842915	-0.194121	0.0842915	-0.194121	0.161528	-0.224374	0.00507672	0.00612769	-0.00147381	-0.00279855	-0.00487162	0.000536629
i2_s3_f05_p2_d1.jpg	i2_s3_f05	s3	f05	1210.1	7.09846	-0.246642	0.2342	-0.25223	0.0476537	-0.269724	-0.133481	0.246642	0.2342	0.25223	0.0476537	0.269724	-0.133481	-0.0483069	0.192782	-0.109092	0.102465	0.0483069	0.192782	0.109092	0.102465	0	0.238434	-0.0743781	-0.0757719	-0.0249631	-0.0707662	0.0249631	-0.0707662	0.0743781	-0.0757719	-0.163319	-0.224879	-0.0839674	-0.191419	0.0839674	-0.191419	0.163319	-0.224879	0.00442735	0.00477846	-0.000555531	-0.00240537	-0.00384435	0.000525497
i2_s3_f05_p2_d2.jpg	i2_s3_f05	s3	f05	1209.84	7.09824	-0.24707	0.234107	-0.251931	0.0478665	-0.269442	-0.133312	0.24707	0.234107	0.251931	0.0478665	0.269442	-0.133312	-0.0483173	0.192692	-0.109465	0.102692	0.0483173	0.192692	0.109465	0.102692	0	0.238335	-0.0747574	-0.0762984	-0.023912	-0.0705802	0.023912	-0.0705802	0.0747574	-0.0762984	-0.163005	-0.225077	-0.0847034	-0.191259	0.0847034	-0.191259	0.163005	-0.225077	0.00415422	0.00540872	-0.000778584	-0.0028311	-0.0040132	0.0008049
i2_s3_f06_p1_d1.jpg	i2_s3_f06	s3	f06	1273.24	7.14932	-0.247151	0.242045	-0.251106	0.0354094	-0.271364	-0.132637	0.247151	0.242045	0.251106	0.0354094	0.271364	-0.132637	-0.0520128	0.184262	-0.107226	0.10229	0.0520128	0.184262	0.107226	0.10229	0	0.234895	-0.0754118	-0.0731151	-0.0310921	-0.0627998	0.0310921	-0.0627998	0.0754118	-0.0731151	-0.167148	-0.217657	-0.0980588	-0.195244	0.0980588	-0.195244	0.167148	-0.217657	0.000773058	0.0046535	-0.000253612	-0.00503872	-0.00343162	-0.00288767
i2_s3_f06_p1_d2.jpg	i2_s3_f06	s3	f06	1271.47	7.14793	-0.24713	0.241974	-0.25145	0.0357586	-0.271056	-0.131546	0.24713	0.241974	0.25145	0.0357586	0.271056	-0.131546	-0.0521014	0.184132	-0.107371	0.102017	0.0521014	0.184132	0.107371	0.102017	0	0.235162	-0.0751756	-0.0736517	-0.0314824	-0.0626243	0.0314824	-0.0626243	0.0751756	-0.0736517	-0.167035	-0.218379	-0.0978517	-0.195261	0.0978517	-0.195261	0.167035	-0.218379	0.00076501	0.00610416	-0.00173856	-0.00494744	-0.00338738	-0.0024904
i2_s3_f06_p2_d1.jpg	i2_s3_f06	s3	f06	1274.53	7.15033	-0.247227	0.241685	-0.251214	0.0352632	-0.272458	-0.130951	0.247227	0.241685	0.251214	0.0352632	0.272458	-0.130951	-0.0523144	0.18361	-0.1088	0.101029	0.0523144	0.18361	0.1088	0.101029	0	0.237848	-0.0757016	-0.0748921	-0.0310864	-0.0652458	0.0310864	-0.0652458	0.0757016	-0.0748921	-0.167298	-0.216247	-0.0986213	-0.193175	0.0986213	-0.193175	0.167298	-0.216247	-8.86731e-05	0.00576078	-0.00158536	-0.00594422	-0.00422216	-0.00345673
i2_s3_f06_p2_d2.jpg	i2_s3_f06	s3	f06	1275.79	7.15132	-0.246643	0.242382	-0.251296	0.0358365	-0.271844	-0.130879	0.246643	0.242382	0.251296	0.0358365	0.271844	-0.130879	-0.0519382	0.183678	-0.108352	0.101532	0.0519382	0.183678	0.108352	0.101532	0	0.237531	-0.0752869	-0.0755661	-0.0317269	-0.0652518	0.0317269	-0.0652518	0.0752869	-0.0755661	-0.167133	-0.217106	-0.0975057	-0.193392	0.0975057	-0.193392	0.167133	-0.217106	-0.000259115	0.00552391	-0.00185576	-0.00581793	-0.00458017	-0.00333808
i2_s3_f08_p1_d1.jpg	i2_s3_f08	s3	f08	1154.91	7.05178	-0.234077	0.250273	-0.247797	0.0398151	-0.266717	-0.141066	0.234077	0.250273	0.247797	0.0398151	0.266717	-0.141066	-0.0493087	0.196042	-0.0994506	0.106126	0.0493087	0.196042	0.0994506	0.106126	0	0.228575	-0.078345	-0.0787321	-0.0351676	-0.0713203	0.0351676	-0.0713203	0.078345	-0.0787321	-0.166349	-0.222336	-0.089166	-0.193088	0.089166	-0.193088	0.166349	-0.222336	-0.00361303	-0.00722115	0.00154915	-0.00467088	0.00219236	0.000597991
i2_s3_f08_p1_d2.jpg	i2_s3_f08	s3	f08	1155.58	7.05235	-0.234694	0.250543	-0.247661	0.0401996	-0.266565	-0.142064	0.234694	0.250543	0.247661	0.0401996	0.266565	-0.142064	-0.0481709	0.195566	-0.0990155	0.10646	0.0481709	0.195566	0.0990155	0.10646	0	0.228111	-0.0779253	-0.0786938	-0.0351258	-0.0712796	0.0351258	-0.0712796	0.0779253	-0.0786938	-0.167014	-0.221818	-0.0891252	-0.192968	0.0891252	-0.192968	0.167014	-0.221818	-0.00407909	-0.00695098	0.000857095	-0.0044057	0.00127271	0.000879984
i2_s3_f08_p2_d1.jpg	i2_s3_f08	s3	f08	1154.54	7.05146	-0.233772	0.250565	-0.247857	0.0396942	-0.266452	-0.14124	0.233772	0.250565	0.247857	0.0396942	0.266452	-0.14124	-0.0493221	0.196673	-0.0994831	0.106016	0.0493221	0.196673	0.0994831	0.106016	0	0.226987	-0.0787352	-0.0792941	-0.0347932	-0.0711165	0.0347932	-0.0711165	0.0787352	-0.0792941	-0.167151	-0.221843	-0.0899458	-0.192947	0.0899458	-0.192947	0.167151	-0.221843	-0.00371923	-0.00716466	0.000592837	-0.00425232	0.00110149	-0.000500762
i2_s3_f08_p2_d2.jpg	i2_s3_f08	s3	f08	1154.1	7.05108	-0.234187	0.250645	-0.247204	0.0400668	-0.266903	-0.142007	0.234187	0.250645	0.247204	0.0400668	0.266903	-0.142007	-0.0493291	0.196392	-0.0995151	0.10643	0.0493291	0.196392	0.0995151	0.10643	0	0.227069	-0.078383	-0.0789717	-0.0347941	-0.0715104	0.0347941	-0.0715104	0.078383	-0.0789717	-0.166846	-0.222297	-0.0888617	-0.192283	0.0888617	-0.192283	0.166846	-0.222297	-0.00365906	-0.00585381	0.00119656	-0.00483207	-4.0706e-05	4.54772e-05
i2_s3_f09_p1_d1.jpg	i2_s3_f09	s3	f09	1282.92	7.15689	-0.251431	0.243678	-0.253146	0.0439575	-0.270861	-0.119853	0.251431	0.243678	0.253146	0.0439575	0.270861	-0.119853	-0.0493772	0.189658	-0.113472	0.101386	0.0493772	0.189658	0.113472	0.101386	0	0.229609	-0.0745441	-0.08557	-0.0312225	-0.0724989	0.0312225	-0.0724989	0.0745441	-0.08557	-0.155872	-0.222873	-0.0785934	-0.192689	0.0785934	-0.192689	0.155872	-0.222873	0.00235955	-0.00326537	0.000367121	-0.00492215	-0.00266938	0.00660084
i2_s3_f09_p1_d2.jpg	i2_s3_f09	s3	f09	1281.05	7.15544	-0.250801	0.244372	-0.253186	0.0433517	-0.270926	-0.12003	0.250801	0.244372	0.253186	0.0433517	0.270926	-0.12003	-0.0494508	0.189935	-0.113302	0.101202	0.0494508	0.189935	0.113302	0.101202	0	0.22994	-0.0736476	-0.0860248	-0.031615	-0.0725998	0.031615	-0.0725998	0.0736476	-0.0860248	-0.156114	-0.22287	-0.078041	-0.192306	0.078041	-0.192306	0.156114	-0.22287	0.00239591	-0.00356392	0.000352916	-0.00488209	-0.00271421	0.00666023
i2_s3_f09_p2_d1.jpg	i2_s3_f09	s3	f09	1282.64	7.15667	-0.25149	0.243288	-0.25354	0.0438675	-0.271241	-0.119978	0.25149	0.243288	0.25354	0.0438675	0.271241	-0.119978	-0.0500452	0.188915	-0.114167	0.100963	0.0500452	0.188915	0.114167	0.100963	0	0.229544	-0.0745526	-0.0850193	-0.0312337	-0.0722874	0.0312337	-0.0722874	0.0745526	-0.0850193	-0.156589	-0.222687	-0.0796162	-0.191834	0.0796162	-0.191834	0.156589	-0.222687	0.00216465	-0.003364	-0.000351432	-0.0053514	-0.00287362	0.00686056
i2_s3_f09_p2_d2.jpg	i2_s3_f09	s3	f09	1281.53	7.15581	-0.251375	0.243832	-0.253086	0.0435664	-0.27114	-0.120082	0.251375	0.243832	0.253086	0.0435664	0.27114	-0.120082	-0.0497627	0.188743	-0.113927	0.100715	0.0497627	0.188743	0.113927	0.100715	0	0.22975	-0.0746165	-0.0844268	-0.0315957	-0.0716805	0.0315957	-0.0716805	0.0746165	-0.0844268	-0.156389	-0.223209	-0.0796881	-0.192333	0.0796881	-0.192333	0.156389	-0.223209	0.00226619	-0.00369659	6.99194e-05	-0.00501897	-0.00279177	0.00687224
i2_s3_f10_p1_d1.jpg	i2_s3_f10	s3	f10	1206.52	7.0955	-0.244395	0.25354	-0.247191	0.0346506	-0.266548	-0.144578	0.244395	0.25354	0.247191	0.0346506	0.266548	-0.144578	-0.0513914	0.189975	-0.0990433	0.10395	0.0513914	0.189975	0.0990433	0.10395	0	0.236834	-0.072565	-0.0761465	-0.0285595	-0.0661155	0.0285595	-0.0661155	0.072565	-0.0761465	-0.158225	-0.221962	-0.0889949	-0.19173	0.0889949	-0.19173	0.158225	-0.221962	-0.00257449	-0.00514931	-9.17929e-05	-0.00117725	-0.000679718	0.0134466
i2_s3_f10_p1_d2.jpg	i2_s3_f10	s3	f10	1207.72	7.09649	-0.244178	0.25378	-0.247291	0.0347575	-0.266649	-0.144281	0.244178	0.25378	0.247291	0.0347575	0.266649	-0.144281	-0.05061	0.190279	-0.0989769	0.104011	0.05061	0.190279	0.0989769	0.104011	0	0.236766	-0.0720957	-0.0773213	-0.028525	-0.0662436	0.028525	-0.0662436	0.0720957	-0.0773213	-0.158081	-0.221952	-0.0889068	-0.191412	0.0889068	-0.191412	0.158081	-0.221952	-0.00185393	-0.00628206	0.000330157	-0.000533964	-0.000911998	0.0133591
i2_s3_f10_p2_d1.jpg	i2_s3_f10	s3	f10	1203.62	7.09309	-0.245721	0.25379	-0.247081	0.0329199	-0.266487	-0.143874	0.245721	0.25379	0.247081	0.0329199	0.266487	-0.143874	-0.051508	0.190702	-0.100731	0.102374	0.051508	0.190702	0.100731	0.102374	0	0.236611	-0.0716727	-0.0763714	-0.0286316	-0.0659513	0.0286316	-0.0659513	0.0716727	-0.0763714	-0.158617	-0.221093	-0.0895854	-0.190802	0.0895854	-0.190802	0.158617	-0.221093	-0.00399151	-0.0060122	-0.000290376	-0.00134824	-0.00167651	0.0126157
i2_s3_f10_p2_d2.jpg	i2_s3_f10	s3	f10	1203.92	7.09334	-0.246027	0.254115	-0.247394	0.033654	-0.26678	-0.144521	0.246027	0.254115	0.247394	0.033654	0.26678	-0.144521	-0.0511202	0.189264	-0.1007	0.102759	0.0511202	0.189264	0.1007	0.102759	0	0.235881	-0.0719964	-0.0755963	-0.0293208	-0.0658982	0.0293208	-0.0658982	0.0719964	-0.0755963	-0.158588	-0.221359	-0.0892005	-0.190356	0.0892005	-0.190356	0.158588	-0.221359	-0.00362858	-0.00636056	8.12551e-05	-0.00205413	-0.00133429	0.0126171
i2_s3_f11_p1_d1.jpg	i2_s3_f11	s3	f11	1176.01	7.06988	-0.243479	0.240386	-0.256423	0.0318736	-0.269022	-0.132246	0.243479	0.240386	0.256423	0.0318736	0.269022	-0.132246	-0.0676576	0.187131	-0.119027	0.110635	0.0676576	0.187131	0.119027	0.110635	0	0.229413	-0.0769621	-0.0751485	-0.0296927	-0.0618675	0.0296927	-0.0618675	0.0769621	-0.0751485	-0.15864	-0.224941	-0.0806038	-0.19053	0.0806038	-0.19053	0.15864	-0.224941	-0.0029446	0.00582717	0.00118487	-6.3466e-05	0.00017353	-0.00414251
i2_s3_f11_p1_d2.jpg	i2_s3_f11	s3	f11	1175.94	7.06982	-0.243844	0.240351	-0.256822	0.0311133	-0.267936	-0.13267	0.243844	0.240351	0.256822	0.0311133	0.267936	-0.13267	-0.0672976	0.187842	-0.118679	0.110973	0.0672976	0.187842	0.118679	0.110973	0	0.228657	-0.0776879	-0.0755424	-0.0293129	-0.0611771	0.0293129	-0.0611771	0.0776879	-0.0755424	-0.159007	-0.224624	-0.0809741	-0.190593	0.0809741	-0.190593	0.159007	-0.224624	-0.00251321	0.00647817	0.000943938	-0.000875905	0.000729845	-0.00389981
i2_s3_f11_p2_d1.jpg	i2_s3_f11	s3	f11	1176.66	7.07044	-0.242961	0.238709	-0.256714	0.0313859	-0.269305	-0.132673	0.242961	0.238709	0.256714	0.0313859	0.269305	-0.132673	-0.0665435	0.187266	-0.119021	0.111218	0.0665435	0.187266	0.119021	0.111218	0	0.232105	-0.0787653	-0.0759598	-0.0304009	-0.0612145	0.0304009	-0.0612145	0.0787653	-0.0759598	-0.1582	-0.224586	-0.0809298	-0.190198	0.0809298	-0.190198	0.1582	-0.224586	-0.00227811	0.00644423	0.000716949	-0.00117202	0.000247381	-0.00444926
i2_s3_f11_p2_d2.jpg	i2_s3_f11	s3	f11	1177.12	7.07083	-0.244311	0.238916	-0.256277	0.0312981	-0.268472	-0.133821	0.244311	0.238916	0.256277	0.0312981	0.268472	-0.133821	-0.0665043	0.187828	-0.11786	0.110714	0.0665043	0.187828	0.11786	0.110714	0	0.232998	-0.0779948	-0.0753091	-0.0307415	-0.0620108	0.0307415	-0.0620108	0.0779948	-0.0753091	-0.158486	-0.223863	-0.0801563	-0.190251	0.0801563	-0.190251	0.158486	-0.223863	-0.00303806	0.00679678	4.06171e-05	-0.00194879	0.000425193	-0.00412733
i2_s3_f12_p1_d1.jpg	i2_s3_f12	s3	f12	1272.66	7.14886	-0.23877	0.238101	-0.249045	0.0328119	-0.267595	-0.132818	0.23877	0.238101	0.249045	0.0328119	0.267595	-0.132818	-0.0537874	0.198484	-0.110858	0.104078	0.0537874	0.198484	0.110858	0.104078	0	0.252593	-0.0745129	-0.0814347	-0.0301426	-0.0705825	0.0301426	-0.0705825	0.0745129	-0.0814347	-0.161027	-0.223544	-0.0810615	-0.191393	0.0810615	-0.191393	0.161027	-0.223544	-0.00534343	-0.0110462	-0.00197807	0.00548894	-0.00101085	0.00845928
i2_s3_f12_p1_d2.jpg	i2_s3_f12	s3	f12	1274.88	7.15061	-0.238712	0.238795	-0.249286	0.0322062	-0.267142	-0.132824	0.238712	0.238795	0.249286	0.0322062	0.267142	-0.132824	-0.0540351	0.198251	-0.110658	0.103684	0.0540351	0.198251	0.110658	0.103684	0	0.252949	-0.0750454	-0.0822493	-0.0297546	-0.0703275	0.0297546	-0.0703275	0.0750454	-0.0822493	-0.161448	-0.223708	-0.0812373	-0.190301	0.0812373	-0.190301	0.161448	-0.223708	-0.00466553	-0.0112294	-0.00247297	0.00562482	-0.000905407	0.00824035
i2_s3_f12_p2_d1.jpg	i2_s3_f12	s3	f12	1273.02	7.14915	-0.238323	0.238588	-0.248648	0.0333792	-0.267185	-0.132883	0.238323	0.238588	0.248648	0.0333792	0.267185	-0.132883	-0.0547336	0.19834	-0.111477	0.103985	0.0547336	0.19834	0.111477	0.103985	0	0.253444	-0.0741189	-0.0825111	-0.0297897	-0.070615	0.0297897	-0.070615	0.0741189	-0.0825111	-0.160929	-0.224238	-0.0803261	-0.190766	0.0803261	-0.190766	0.160929	-0.224238	-0.00552565	-0.0117112	-0.00197006	0.00544291	-0.000332174	0.00900759
i2_s3_f12_p2_d2.jpg	i2_s3_f12	s3	f12	1273.65	7.14964	-0.238865	0.238519	-0.248209	0.0330788	-0.266729	-0.132771	0.238865	0.238519	0.248209	0.0330788	0.266729	-0.132771	-0.0547251	0.198944	-0.111088	0.10397	0.0547251	0.198944	0.111088	0.10397	0	0.254021	-0.0744456	-0.0824402	-0.02944	-0.0712427	0.02944	-0.0712427	0.0744456	-0.0824402	-0.160529	-0.223767	-0.0806259	-0.191301	0.0806259	-0.191301	0.160529	-0.223767	-0.00578652	-0.0110641	-0.00253446	0.005039	-0.000851748	0.0089343
i2_s3_f13_p1_d1.jpg	i2_s3_f13	s3	f13	1293.21	7.16488	-0.240017	0.241867	-0.250082	0.0401718	-0.267167	-0.134378	0.240017	0.241867	0.250082	0.0401718	0.267167	-0.134378	-0.0566952	0.192517	-0.116265	0.10045	0.0566952	0.192517	0.116265	0.10045	0	0.232413	-0.087561	-0.0747945	-0.0389204	-0.0696977	0.0389204	-0.0696977	0.087561	-0.0747945	-0.16226	-0.222908	-0.0912199	-0.189434	0.0912199	-0.189434	0.16226	-0.222908	0.00787793	0.00907125	-0.000982117	0.00324363	0.00216338	-0.0018229
i2_s3_f13_p1_d2.jpg	i2_s3_f13	s3	f13	1291.67	7.16369	-0.239975	0.241921	-0.250044	0.0399852	-0.267816	-0.134767	0.239975	0.241921	0.250044	0.0399852	0.267816	-0.134767	-0.0560978	0.19216	-0.116062	0.100344	0.0560978	0.19216	0.116062	0.100344	0	0.232793	-0.0873334	-0.0747713	-0.038309	-0.0686756	0.038309	-0.0686756	0.0873334	-0.0747713	-0.162117	-0.223059	-0.0906702	-0.189535	0.0906702	-0.189535	0.162117	-0.223059	0.00867493	0.00910125	-0.00060043	0.00325351	0.00277315	-0.00249648
i2_s3_f13_p2_d1.jpg	i2_s3_f13	s3	f13	1298.98	7.16933	-0.238625	0.241944	-0.249921	0.0388312	-0.269584	-0.133945	0.238625	0.241944	0.249921	0.0388312	0.269584	-0.133945	-0.0570705	0.191738	-0.11768	0.100478	0.0570705	0.191738	0.11768	0.100478	0	0.234117	-0.0855271	-0.0753069	-0.0348011	-0.0692969	0.0348011	-0.0692969	0.0855271	-0.0753069	-0.162853	-0.22144	-0.0908193	-0.190062	0.0908193	-0.190062	0.162853	-0.22144	0.00695107	0.00973381	-0.00373915	0.00621458	0.001418	-0.00184354
i2_s3_f13_p2_d2.jpg	i2_s3_f13	s3	f13	1298.36	7.16886	-0.239722	0.241205	-0.250032	0.0390021	-0.269032	-0.133848	0.239722	0.241205	0.250032	0.0390021	0.269032	-0.133848	-0.0567782	0.192655	-0.116746	0.100022	0.0567782	0.192655	0.116746	0.100022	0	0.23405	-0.0862271	-0.075525	-0.0361393	-0.0695016	0.0361393	-0.0695016	0.0862271	-0.075525	-0.162918	-0.221704	-0.0905394	-0.189331	0.0905394	-0.189331	0.162918	-0.221704	0.00692636	0.00873301	-0.00302852	0.00554833	0.00124539	-0.00117493
i2_s3_f14_p1_d1.jpg	i2_s3_f14	s3	f14	1165.77	7.06114	-0.255841	0.233333	-0.245104	0.042666	-0.275028	-0.128512	0.255841	0.233333	0.245104	0.042666	0.275028	-0.128512	-0.0597301	0.190672	-0.102832	0.10509	0.0597301	0.190672	0.102832	0.10509	0	0.237307	-0.0732016	-0.0800454	-0.0247907	-0.0719195	0.0247907	-0.0719195	0.0732016	-0.0800454	-0.167437	-0.220141	-0.0824255	-0.189798	0.0824255	-0.189798	0.167437	-0.220141	0.00196362	-0.0147103	-0.0062085	-0.00378267	0.000524314	-0.00532041
i2_s3_f14_p1_d2.jpg	i2_s3_f14	s3	f14	1165.81	7.06117	-0.256552	0.232989	-0.245449	0.0426946	-0.274632	-0.128093	0.256552	0.232989	0.245449	0.0426946	0.274632	-0.128093	-0.0597397	0.190334	-0.103196	0.105114	0.0597397	0.190334	0.103196	0.105114	0	0.237325	-0.0746642	-0.080739	-0.0255258	-0.0715036	0.0255258	-0.0715036	0.0746642	-0.080739	-0.166688	-0.220078	-0.0831493	-0.189379	0.0831493	-0.189379	0.166688	-0.220078	0.00146183	-0.0143747	-0.00557685	-0.00381533	0.000450585	-0.00499747
i2_s3_f14_p2_d1.jpg	i2_s3_f14	s3	f14	1166.45	7.06172	-0.25583	0.233273	-0.24502	0.0434761	-0.276399	-0.129507	0.25583	0.233273	0.24502	0.0434761	0.276399	-0.129507	-0.0596621	0.190543	-0.103927	0.105463	0.0596621	0.190543	0.103927	0.105463	0	0.236127	-0.0727886	-0.0799403	-0.0247796	-0.0718198	0.0247796	-0.0718198	0.0727886	-0.0799403	-0.164777	-0.219943	-0.0834816	-0.189608	0.0834816	-0.189608	0.164777	-0.219943	0.00175487	-0.015677	-0.00611801	-0.00409152	0.00098278	-0.00504957
i2_s3_f14_p2_d2.jpg	i2_s3_f14	s3	f14	1164.73	7.06024	-0.255778	0.233067	-0.245348	0.0429979	-0.275679	-0.129479	0.255778	0.233067	0.245348	0.0429979	0.275679	-0.129479	-0.0593876	0.190671	-0.103702	0.105827	0.0593876	0.190671	0.103702	0.105827	0	0.236304	-0.0732557	-0.0794666	-0.0251853	-0.0717033	0.0251853	-0.0717033	0.0732557	-0.0794666	-0.164998	-0.220037	-0.0835973	-0.190031	0.0835973	-0.190031	0.164998	-0.220037	0.001907	-0.0141016	-0.00544003	-0.00395189	0.00147289	-0.00569272
i2_s3_f15_p1_d1.jpg	i2_s3_f15	s3	f15	1335.21	7.19685	-0.250626	0.245426	-0.244223	0.02743	-0.261413	-0.128493	0.250626	0.245426	0.244223	0.02743	0.261413	-0.128493	-0.0419604	0.200464	-0.109665	0.102833	0.0419604	0.200464	0.109665	0.102833	0	0.237276	-0.0799872	-0.0823269	-0.0293582	-0.0716835	0.0293582	-0.0716835	0.0799872	-0.0823269	-0.166503	-0.222628	-0.0851472	-0.18966	0.0851472	-0.18966	0.166503	-0.222628	-0.0034022	-0.000813132	-0.00320502	-0.000880965	0.00313783	-0.0068015
i2_s3_f15_p1_d2.jpg	i2_s3_f15	s3	f15	1334.85	7.19658	-0.251317	0.244679	-0.243943	0.0282447	-0.261782	-0.12899	0.251317	0.244679	0.243943	0.0282447	0.261782	-0.12899	-0.0432522	0.20004	-0.110333	0.102693	0.0432522	0.20004	0.110333	0.102693	0	0.237501	-0.079686	-0.0824883	-0.0290424	-0.0708853	0.0290424	-0.0708853	0.079686	-0.0824883	-0.16621	-0.222188	-0.0851615	-0.189855	0.0851615	-0.189855	0.16621	-0.222188	-0.00329904	-0.000576511	-0.00332634	-0.000331026	0.00306293	-0.00689642
i2_s3_f15_p2_d1.jpg	i2_s3_f15	s3	f15	1339.06	7.19972	-0.250219	0.245891	-0.243831	0.0275672	-0.260002	-0.127575	0.250219	0.245891	0.243831	0.0275672	0.260002	-0.127575	-0.0424807	0.200436	-0.10967	0.103394	0.0424807	0.200436	0.10967	0.103394	0	0.235863	-0.0787984	-0.0821695	-0.0286308	-0.0718866	0.0286308	-0.0718866	0.0787984	-0.0821695	-0.169206	-0.22404	-0.0855422	-0.189549	0.0855422	-0.189549	0.169206	-0.22404	-0.00324346	-0.000522583	-0.00338428	-0.000263031	0.00284146	-0.00652027
i2_s3_f15_p2_d2.jpg	i2_s3_f15	s3	f15	1339.41	7.19999	-0.249821	0.245891	-0.24376	0.0282669	-0.26025	-0.127788	0.249821	0.245891	0.24376	0.0282669	0.26025	-0.127788	-0.043111	0.20013	-0.109001	0.103117	0.043111	0.20013	0.109001	0.103117	0	0.236501	-0.0797388	-0.0824085	-0.0283081	-0.0718147	0.0283081	-0.0718147	0.0797388	-0.0824085	-0.169151	-0.223908	-0.0851937	-0.189736	0.0851937	-0.189736	0.169151	-0.223908	-0.00347245	0.000172055	-0.00333677	-0.000207213	0.00252283	-0.00677701
i2_s3_f16_p1_d1.jpg	i2_s3_f16	s3	f16	1259.67	7.13861	-0.256387	0.232427	-0.251712	0.0402437	-0.269458	-0.128646	0.256387	0.232427	0.251712	0.0402437	0.269458	-0.128646	-0.0557288	0.186607	-0.116605	0.10183	0.0557288	0.186607	0.116605	0.10183	0	0.228668	-0.0793533	-0.0678328	-0.0317875	-0.0568766	0.0317875	-0.0568766	0.0793533	-0.0678328	-0.162119	-0.227773	-0.0878675	-0.194313	0.0878675	-0.194313	0.162119	-0.227773	0.00447105	0.00238924	0.00207871	-0.00989451	-0.00291191	0.0010991
i2_s3_f16_p1_d2.jpg	i2_s3_f16	s3	f16	1259.14	7.13818	-0.256484	0.231402	-0.251817	0.039492	-0.269558	-0.129125	0.256484	0.231402	0.251817	0.039492	0.269558	-0.129125	-0.0554121	0.186932	-0.116653	0.102467	0.0554121	0.186932	0.116653	0.102467	0	0.229694	-0.0793845	-0.0679467	-0.0307756	-0.0569907	0.0307756	-0.0569907	0.0793845	-0.0679467	-0.162859	-0.226935	-0.0878982	-0.194143	0.0878982	-0.194143	0.162859	-0.226935	0.0044656	0.0031929	0.00130508	-0.0101253	-0.00308235	0.00190443
i2_s3_f16_p2_d1.jpg	i2_s3_f16	s3	f16	1259.01	7.13808	-0.256873	0.231454	-0.251481	0.0408647	-0.269951	-0.128815	0.256873	0.231454	0.251481	0.0408647	0.269951	-0.128815	-0.0554096	0.185949	-0.116648	0.102132	0.0554096	0.185949	0.116648	0.102132	0	0.227012	-0.0793823	-0.066939	-0.0311296	-0.0559892	0.0311296	-0.0559892	0.0793823	-0.066939	-0.16425	-0.22766	-0.0885932	-0.194503	0.0885932	-0.194503	0.16425	-0.22766	0.00478585	0.00233186	0.0015881	-0.00960393	-0.00291962	0.00134466
i2_s3_f16_p2_d2.jpg	i2_s3_f16	s3	f16	1257.47	7.13686	-0.256153	0.231364	-0.251087	0.0405542	-0.269583	-0.128643	0.256153	0.231364	0.251087	0.0405542	0.269583	-0.128643	-0.0564966	0.18683	-0.116102	0.102912	0.0564966	0.18683	0.116102	0.102912	0	0.227599	-0.079816	-0.0677136	-0.0308262	-0.056752	0.0308262	-0.056752	0.079816	-0.0677136	-0.163757	-0.228289	-0.088697	-0.194063	0.088697	-0.194063	0.163757	-0.228289	0.00503948	0.00222963	0.00157313	-0.00903785	-0.00287111	0.00123639
i2_s3_f17_p1_d1.jpg	i2_s3_f17	s3	f17	1291.77	7.16377	-0.229805	0.262671	-0.250436	0.0429007	-0.26858	-0.142761	0.229805	0.262671	0.250436	0.0429007	0.26858	-0.142761	-0.0650554	0.178763	-0.0984902	0.108058	0.0650554	0.178763	0.0984902	0.108058	0	0.230329	-0.0790731	-0.0776656	-0.0293974	-0.0696574	0.0293974	-0.0696574	0.0790731	-0.0776656	-0.161916	-0.225982	-0.081807	-0.191491	0.081807	-0.191491	0.161916	-0.225982	-0.000959824	-0.00157987	-0.00343988	-0.00268504	0.00326741	0.00707114
i2_s3_f17_p1_d2.jpg	i2_s3_f17	s3	f17	1291.64	7.16367	-0.229534	0.262821	-0.250837	0.0433531	-0.268297	-0.143004	0.229534	0.262821	0.250837	0.0433531	0.268297	-0.143004	-0.0653959	0.178244	-0.0985248	0.108165	0.0653959	0.178244	0.0985248	0.108165	0	0.230466	-0.0797282	-0.0775755	-0.0277575	-0.0692439	0.0277575	-0.0692439	0.0797282	-0.0775755	-0.161608	-0.225911	-0.0818029	-0.192082	0.0818029	-0.192082	0.161608	-0.225911	-0.000972299	-0.0020364	-0.00364845	-0.00343515	0.00286671	0.00698129
i2_s3_f17_p2_d1.jpg	i2_s3_f17	s3	f17	1286.73	7.15986	-0.228486	0.264962	-0.25051	0.0436173	-0.268107	-0.144129	0.228486	0.264962	0.25051	0.0436173	0.268107	-0.144129	-0.0656008	0.178715	-0.0976457	0.109038	0.0656008	0.178715	0.0976457	0.109038	0	0.231825	-0.0761814	-0.080431	-0.0262377	-0.0719201	0.0262377	-0.0719201	0.0761814	-0.080431	-0.160947	-0.225729	-0.0811067	-0.190036	0.0811067	-0.190036	0.160947	-0.225729	-0.0012284	-0.00269846	-0.00337101	-0.00387449	0.00484593	0.00647213
i2_s3_f17_p2_d2.jpg	i2_s3_f17	s3	f17	1287.35	7.16034	-0.228726	0.264972	-0.250747	0.043385	-0.266666	-0.142979	0.228726	0.264972	0.250747	0.043385	0.266666	-0.142979	-0.0655713	0.179087	-0.0969386	0.110115	0.0655713	0.179087	0.0969386	0.110115	0	0.231488	-0.0758256	-0.0809416	-0.0262358	-0.071742	0.0262358	-0.071742	0.0758256	-0.0809416	-0.160872	-0.22649	-0.0810902	-0.19115	0.0810902	-0.19115	0.160872	-0.22649	-0.0013409	-0.00277486	-0.00306516	-0.00425876	0.00597131	0.00606343
i2_s3_f18_p1_d1.jpg	i2_s3_f18	s3	f18	1274.17	7.15005	-0.252999	0.234959	-0.262457	0.0269902	-0.275367	-0.133813	0.252999	0.234959	0.262457	0.0269902	0.275367	-0.133813	-0.0587819	0.176197	-0.106287	0.114457	0.0587819	0.176197	0.106287	0.114457	0	0.220838	-0.0815198	-0.0679508	-0.0358341	-0.0524315	0.0358341	-0.0524315	0.0815198	-0.0679508	-0.167824	-0.221134	-0.088936	-0.187693	0.088936	-0.187693	0.167824	-0.221134	-0.00361608	-0.000218992	0.00718848	-0.000587805	-0.00165122	-0.00902823
i2_s3_f18_p1_d2.jpg	i2_s3_f18	s3	f18	1274.82	7.15056	-0.252856	0.23514	-0.262305	0.0279533	-0.275213	-0.134086	0.252856	0.23514	0.262305	0.0279533	0.275213	-0.134086	-0.0587548	0.17641	-0.106554	0.114033	0.0587548	0.17641	0.106554	0.114033	0	0.221022	-0.0808032	-0.0682582	-0.0358122	-0.0534176	0.0358122	-0.0534176	0.0808032	-0.0682582	-0.167728	-0.22069	-0.0895615	-0.187594	0.0895615	-0.187594	0.167728	-0.22069	-0.00460885	-3.29168e-05	0.00670532	-0.000394436	-0.000899984	-0.00949492
i2_s3_f18_p2_d1.jpg	i2_s3_f18	s3	f18	1275.45	7.15105	-0.253408	0.23489	-0.262531	0.0271604	-0.275396	-0.133838	0.253408	0.23489	0.262531	0.0271604	0.275396	-0.133838	-0.0576971	0.175872	-0.106214	0.113557	0.0576971	0.175872	0.106214	0.113557	0	0.221476	-0.0807674	-0.0680596	-0.0358006	-0.0515485	0.0358006	-0.0515485	0.0807674	-0.0680596	-0.168309	-0.22074	-0.089833	-0.188032	0.089833	-0.188032	0.168309	-0.22074	-0.00362653	-0.00122893	0.00631392	-0.000286315	-0.00053755	-0.00843428
i2_s3_f18_p2_d2.jpg	i2_s3_f18	s3	f18	1275.28	7.15092	-0.252767	0.235348	-0.263222	0.0276028	-0.274744	-0.134414	0.252767	0.235348	0.263222	0.0276028	0.274744	-0.134414	-0.0587109	0.176321	-0.106226	0.113341	0.0587109	0.176321	0.106226	0.113341	0	0.221598	-0.0814445	-0.0679531	-0.0361397	-0.0527892	0.0361397	-0.0527892	0.0814445	-0.0679531	-0.167652	-0.220315	-0.0888331	-0.187939	0.0888331	-0.187939	0.167652	-0.220315	-0.00371934	-0.000275039	0.00627077	-0.00068651	-0.000538111	-0.00849346
i2_s3_f19_p1_d1.jpg	i2_s3_f19	s3	f19	1189.17	7.08101	-0.2445	0.23658	-0.261816	0.0276011	-0.276771	-0.142647	0.2445	0.23658	0.261816	0.0276011	0.276771	-0.142647	-0.0536541	0.1834	-0.111213	0.10219	0.0536541	0.1834	0.111213	0.10219	0	0.239445	-0.0771684	-0.0706651	-0.0264503	-0.0598206	0.0264503	-0.0598206	0.0771684	-0.0706651	-0.174284	-0.215576	-0.0786533	-0.180785	0.0786533	-0.180785	0.174284	-0.215576	0.00139575	0.00329021	0.000531012	0.00667026	-0.00112003	-0.00115001
i2_s3_f19_p1_d2.jpg	i2_s3_f19	s3	f19	1190.74	7.08233	-0.244199	0.236467	-0.261839	0.0281251	-0.277141	-0.142268	0.244199	0.236467	0.261839	0.0281251	0.277141	-0.142268	-0.0539519	0.182645	-0.112156	0.101887	0.0539519	0.182645	0.112156	0.101887	0	0.240048	-0.075991	-0.0703863	-0.0256957	-0.0602936	0.0256957	-0.0602936	0.075991	-0.0703863	-0.175148	-0.215839	-0.0785603	-0.180361	0.0785603	-0.180361	0.175148	-0.215839	0.00172946	0.00207325	-0.00040506	0.0065472	-0.00185559	-0.000885114
i2_s3_f19_p2_d1.jpg	i2_s3_f19	s3	f19	1187.47	7.07958	-0.24414	0.237544	-0.262953	0.0282704	-0.277153	-0.142587	0.24414	0.237544	0.262953	0.0282704	0.277153	-0.142587	-0.0540387	0.183169	-0.111362	0.103679	0.0540387	0.183169	0.111362	0.103679	0	0.234991	-0.0758408	-0.0708493	-0.0257816	-0.0599753	0.0257816	-0.0599753	0.0758408	-0.0708493	-0.173401	-0.21632	-0.078395	-0.180426	0.078395	-0.180426	0.173401	-0.21632	0.00209278	0.00202104	0.000460924	0.00529027	-0.00149671	-0.00155864
i2_s3_f19_p2_d2.jpg	i2_s3_f19	s3	f19	1187.43	7.07955	-0.244148	0.238218	-0.262594	0.0278542	-0.276446	-0.142649	0.244148	0.238218	0.262594	0.0278542	0.276446	-0.142649	-0.0533309	0.18349	-0.111366	0.103627	0.0533309	0.18349	0.111366	0.103627	0	0.235303	-0.0762036	-0.0709126	-0.0254186	-0.0593216	0.0254186	-0.0593216	0.0762036	-0.0709126	-0.172693	-0.216747	-0.0780401	-0.18121	0.0780401	-0.18121	0.172693	-0.216747	0.00171422	0.00200993	0.000140432	0.00638886	-0.000978834	-0.0015236
i2_s3_f20_p1_d1.jpg	i2_s3_f20	s3	f20	1255.01	7.1349	-0.248914	0.231305	-0.267112	0.0376454	-0.271742	-0.132161	0.248914	0.231305	0.267112	0.0376454	0.271742	-0.132161	-0.0512338	0.180107	-0.105412	0.115787	0.0512338	0.180107	0.105412	0.115787	0	0.230569	-0.0791106	-0.0788411	-0.0294113	-0.0699246	0.0294113	-0.0699246	0.0791106	-0.0788411	-0.171512	-0.220536	-0.0834462	-0.178667	0.0834462	-0.178667	0.171512	-0.220536	-0.00119829	-0.00263362	-0.00512357	0.0037298	0.0027147	0.00223982
i2_s3_f20_p1_d2.jpg	i2_s3_f20	s3	f20	1255.03	7.13491	-0.2486	0.231244	-0.266761	0.0382246	-0.270727	-0.131898	0.2486	0.231244	0.266761	0.0382246	0.270727	-0.131898	-0.0516117	0.17967	-0.105435	0.116382	0.0516117	0.17967	0.105435	0.116382	0	0.231511	-0.0805118	-0.079925	-0.0294458	-0.0697096	0.0294458	-0.0697096	0.0805118	-0.079925	-0.172235	-0.220943	-0.0827164	-0.178802	0.0827164	-0.178802	0.172235	-0.220943	-0.00149457	-0.0029389	-0.00474424	0.00410963	0.00235432	0.00224589
i2_s3_f20_p2_d1.jpg	i2_s3_f20	s3	f20	1254.94	7.13484	-0.248277	0.231302	-0.266167	0.0386433	-0.271453	-0.133246	0.248277	0.231302	0.266167	0.0386433	0.271453	-0.133246	-0.0520137	0.179829	-0.104754	0.116189	0.0520137	0.179829	0.104754	0.116189	0	0.232326	-0.0801619	-0.0788243	-0.0297457	-0.0703551	0.0297457	-0.0703551	0.0801619	-0.0788243	-0.170845	-0.221628	-0.0833751	-0.178072	0.0833751	-0.178072	0.170845	-0.221628	-0.000366351	-0.00226836	-0.00447418	0.00310688	0.00275192	0.00234858
i2_s3_f20_p2_d2.jpg	i2_s3_f20	s3	f20	1256.36	7.13597	-0.249364	0.231177	-0.266178	0.0387132	-0.271494	-0.132983	0.249364	0.231177	0.266178	0.0387132	0.271494	-0.132983	-0.0519533	0.179726	-0.105318	0.116155	0.0519533	0.179726	0.105318	0.116155	0	0.231485	-0.079732	-0.080021	-0.0297664	-0.069804	0.0297664	-0.069804	0.079732	-0.080021	-0.170656	-0.220605	-0.0842901	-0.178101	0.0842901	-0.178101	0.170656	-0.220605	-0.000896277	-0.00226985	-0.00460035	0.00372237	0.00266833	0.00228222
i2_s3_f21_p1_d1.jpg	i2_s3_f21	s3	f21	1280.04	7.15464	-0.251568	0.241635	-0.253995	0.0454364	-0.2695	-0.132809	0.251568	0.241635	0.253995	0.0454364	0.2695	-0.132809	-0.0480816	0.182433	-0.112291	0.101004	0.0480816	0.182433	0.112291	0.101004	0	0.226849	-0.0736924	-0.0739421	-0.0225816	-0.0631943	0.0225816	-0.0631943	0.0736924	-0.0739421	-0.169542	-0.223622	-0.0860895	-0.190366	0.0860895	-0.190366	0.169542	-0.223622	0.00482742	-0.00632752	-0.00497487	0.00271677	-0.00113577	0.0032873
i2_s3_f21_p1_d2.jpg	i2_s3_f21	s3	f21	1281.22	7.15557	-0.250664	0.241907	-0.253756	0.045553	-0.269578	-0.133529	0.250664	0.241907	0.253756	0.045553	0.269578	-0.133529	-0.0490419	0.182421	-0.112527	0.101403	0.0490419	0.182421	0.112527	0.101403	0	0.226457	-0.0746284	-0.0740512	-0.0228919	-0.0629729	0.0228919	-0.0629729	0.0746284	-0.0740512	-0.169052	-0.223258	-0.0866838	-0.190701	0.0866838	-0.190701	0.169052	-0.223258	0.00579	-0.00685931	-0.00544183	0.0025087	-0.000686321	0.00274968
i2_s3_f21_p2_d1.jpg	i2_s3_f21	s3	f21	1281.5	7.15579	-0.251598	0.24137	-0.253072	0.045989	-0.269226	-0.133378	0.251598	0.24137	0.253072	0.045989	0.269226	-0.133378	-0.0489996	0.183217	-0.112123	0.101874	0.0489996	0.183217	0.112123	0.101874	0	0.226615	-0.0746206	-0.0749048	-0.0212237	-0.0628272	0.0212237	-0.0628272	0.0746206	-0.0749048	-0.168681	-0.223745	-0.0856399	-0.190903	0.0856399	-0.190903	0.168681	-0.223745	0.00483575	-0.00690608	-0.00565933	0.00279673	-0.000922808	0.00261142
i2_s3_f21_p2_d2.jpg	i2_s3_f21	s3	f21	1282.3	7.15641	-0.252106	0.241178	-0.253581	0.0455959	-0.269713	-0.133327	0.252106	0.241178	0.253581	0.0455959	0.269713	-0.133327	-0.0486492	0.182723	-0.111387	0.101767	0.0486492	0.182723	0.111387	0.101767	0	0.2271	-0.0745726	-0.074222	-0.0218803	-0.0638255	0.0218803	-0.0638255	0.0745726	-0.074222	-0.168913	-0.222631	-0.0859275	-0.190808	0.0859275	-0.190808	0.168913	-0.222631	0.00507181	-0.00736671	-0.00557828	0.00333569	-0.000998973	0.00216024
i2_s3_f22_p1_d1.jpg	i2_s3_f22	s3	f22	1144.74	7.04293	-0.251383	0.233505	-0.262677	0.0381222	-0.277806	-0.13238	0.251383	0.233505	0.262677	0.0381222	0.277806	-0.13238	-0.0620155	0.171851	-0.111771	0.111474	0.0620155	0.171851	0.111771	0.111474	0	0.230119	-0.0760542	-0.0714546	-0.0342417	-0.0598006	0.0342417	-0.0598006	0.0760542	-0.0714546	-0.167903	-0.221615	-0.0798309	-0.184761	0.0798309	-0.184761	0.167903	-0.221615	-0.00119113	-0.00701564	-0.000688287	0.00156785	0.00199537	0.010138
i2_s3_f22_p1_d2.jpg	i2_s3_f22	s3	f22	1145.96	7.044	-0.251496	0.233509	-0.261646	0.0379635	-0.277865	-0.132733	0.251496	0.233509	0.261646	0.0379635	0.277865	-0.132733	-0.0627106	0.172296	-0.111654	0.111989	0.0627106	0.172296	0.111654	0.111989	0	0.229745	-0.0759732	-0.0718687	-0.0342026	-0.0594787	0.0342026	-0.0594787	0.0759732	-0.0718687	-0.168092	-0.221494	-0.0797428	-0.185055	0.0797428	-0.185055	0.168092	-0.221494	-0.00196036	-0.00704677	-0.00059659	0.00266563	0.0014829	0.00937656
i2_s3_f22_p2_d1.jpg	i2_s3_f22	s3	f22	1144.86	7.04304	-0.252615	0.232718	-0.260782	0.0384482	-0.277288	-0.132083	0.252615	0.232718	0.260782	0.0384482	0.277288	-0.132083	-0.0640329	0.171459	-0.112178	0.111803	0.0640329	0.171459	0.112178	0.111803	0	0.231861	-0.0757062	-0.0715288	-0.0345886	-0.0594767	0.0345886	-0.0594767	0.0757062	-0.0715288	-0.168245	-0.222445	-0.0798485	-0.184825	0.0798485	-0.184825	0.168245	-0.222445	-0.0013005	-0.00742865	-0.000656539	0.001657	0.00102041	0.00971499
i2_s3_f22_p2_d2.jpg	i2_s3_f22	s3	f22	1145.98	7.04401	-0.251977	0.233422	-0.260506	0.0386039	-0.277007	-0.132506	0.251977	0.233422	0.260506	0.0386039	0.277007	-0.132506	-0.0632208	0.171844	-0.111691	0.111498	0.0632208	0.171844	0.111691	0.111498	0	0.231819	-0.0759941	-0.0716246	-0.0349328	-0.0595937	0.0349328	-0.0595937	0.0759941	-0.0716246	-0.168075	-0.222381	-0.0805103	-0.185173	0.0805103	-0.185173	0.168075	-0.222381	-0.00181669	-0.00759479	-0.000679278	0.0022307	0.00184827	0.00952412
i3_s3_f01_p1_d1.jpg	i3_s3_f01	s3	f01	1259.71	7.13864	-0.241666	0.24896	-0.243386	0.0390882	-0.278949	-0.139366	0.241666	0.24896	0.243386	0.0390882	0.278949	-0.139366	-0.0475194	0.190183	-0.111441	0.100616	0.0475194	0.190183	0.111441	0.100616	0	0.223013	-0.0806536	-0.0757865	-0.0294086	-0.0645186	0.0294086	-0.0645186	0.0806536	-0.0757865	-0.165114	-0.226516	-0.0806908	-0.184167	0.0806908	-0.184167	0.165114	-0.226516	0.00608244	-0.0049951	0.00243714	-0.00704483	-0.00848298	0.00509056
i3_s3_f01_p1_d2.jpg	i3_s3_f01	s3	f01	1260.2	7.13903	-0.241238	0.248596	-0.243642	0.0401649	-0.2785	-0.139576	0.241238	0.248596	0.243642	0.0401649	0.2785	-0.139576	-0.047163	0.190521	-0.112426	0.0992878	0.047163	0.190521	0.112426	0.0992878	0	0.223685	-0.0813073	-0.0756867	-0.0287103	-0.0644219	0.0287103	-0.0644219	0.0813073	-0.0756867	-0.165396	-0.22704	-0.0806622	-0.183687	0.0806622	-0.183687	0.165396	-0.22704	0.00663078	-0.00519916	0.00218505	-0.00656759	-0.00814343	0.0049032
i3_s3_f01_p2_d1.jpg	i3_s3_f01	s3	f01	1247.49	7.12889	-0.242433	0.248035	-0.240766	0.0419924	-0.276496	-0.141203	0.242433	0.248035	0.240766	0.0419924	0.276496	-0.141203	-0.0487033	0.1901	-0.114245	0.100685	0.0487033	0.1901	0.114245	0.100685	0	0.222937	-0.084619	-0.0751029	-0.0307243	-0.0643991	0.0307243	-0.0643991	0.084619	-0.0751029	-0.165437	-0.226987	-0.0821842	-0.184589	0.0821842	-0.184589	0.165437	-0.226987	0.00426519	-0.00510815	-0.00269068	-0.00752909	-0.0132333	0.0075712
i3_s3_f01_p2_d2.jpg	i3_s3_f01	s3	f01	1247.54	7.12893	-0.243097	0.248238	-0.241426	0.0415086	-0.277172	-0.1403	0.243097	0.248238	0.241426	0.0415086	0.277172	-0.1403	-0.0483452	0.189606	-0.113555	0.100554	0.0483452	0.189606	0.113555	0.100554	0	0.222447	-0.0842641	-0.0755698	-0.0296998	-0.0645021	0.0296998	-0.0645021	0.0842641	-0.0755698	-0.165418	-0.22641	-0.0825274	-0.184347	0.0825274	-0.184347	0.165418	-0.22641	0.00428715	-0.00536557	-0.00176344	-0.00778486	-0.0134731	0.00727711
i3_s3_f02_p1_d1.jpg	i3_s3_f02	s3	f02	1297.72	7.16836	-0.244292	0.238875	-0.248581	0.0396772	-0.270111	-0.135845	0.244292	0.238875	0.248581	0.0396772	0.270111	-0.135845	-0.0463713	0.195579	-0.0983679	0.111642	0.0463713	0.195579	0.0983679	0.111642	0	0.238368	-0.0713655	-0.0801605	-0.0275205	-0.0705516	0.0275205	-0.0705516	0.0713655	-0.0801605	-0.16424	-0.226737	-0.0753971	-0.191663	0.0753971	-0.191663	0.16424	-0.226737	0.00552581	0.00273334	0.000692112	0.000672304	0.00140282	-0.00201528
i3_s3_f02_p1_d2.jpg	i3_s3_f02	s3	f02	1296.97	7.16778	-0.244445	0.239437	-0.248724	0.0401054	-0.269958	-0.135527	0.244445	0.239437	0.248724	0.0401054	0.269958	-0.135527	-0.0460713	0.194757	-0.0984012	0.112124	0.0460713	0.194757	0.0984012	0.112124	0	0.238569	-0.070731	-0.0807979	-0.026528	-0.0711897	0.026528	-0.0711897	0.070731	-0.0807979	-0.164	-0.226483	-0.075775	-0.191711	0.075775	-0.191711	0.164	-0.226483	0.00625447	0.00292351	0.000872081	0.000197386	0.00135446	-0.00117482
i3_s3_f02_p2_d1.jpg	i3_s3_f02	s3	f02	1296.78	7.16764	-0.244149	0.239156	-0.247753	0.0395101	-0.270325	-0.135151	0.244149	0.239156	0.247753	0.0395101	0.270325	-0.135151	-0.0460933	0.194491	-0.0977642	0.112494	0.0460933	0.194491	0.0977642	0.112494	0	0.238993	-0.0727458	-0.0794341	-0.0278614	-0.0707937	0.0278614	-0.0707937	0.0727458	-0.0794341	-0.164353	-0.226793	-0.075111	-0.192975	0.075111	-0.192975	0.164353	-0.226793	0.00531212	0.00395839	0.00162084	0.000256161	0.00182624	-0.000774955
i3_s3_f02_p2_d2.jpg	i3_s3_f02	s3	f02	1297.43	7.16814	-0.244025	0.239646	-0.247641	0.0394065	-0.269882	-0.135158	0.244025	0.239646	0.247641	0.0394065	0.269882	-0.135158	-0.0460686	0.19532	-0.0970529	0.112709	0.0460686	0.19532	0.0970529	0.112709	0	0.238159	-0.071375	-0.07913	-0.0285057	-0.0718278	0.0285057	-0.0718278	0.071375	-0.07913	-0.164274	-0.227094	-0.0757389	-0.192951	0.0757389	-0.192951	0.164274	-0.227094	0.00574231	0.00335212	0.000690544	0.000318199	0.00184458	-3.92627e-05
i3_s3_f03_p1_d1.jpg	i3_s3_f03	s3	f03	1121.09	7.02206	-0.23829	0.251869	-0.256797	0.0376181	-0.265266	-0.134723	0.23829	0.251869	0.256797	0.0376181	0.265266	-0.134723	-0.0648719	0.182354	-0.111499	0.100515	0.0648719	0.182354	0.111499	0.100515	0	0.243001	-0.0780152	-0.0796419	-0.0399388	-0.0693248	0.0399388	-0.0693248	0.0780152	-0.0796419	-0.158303	-0.217403	-0.084116	-0.192764	0.084116	-0.192764	0.158303	-0.217403	0.000670994	0.00114574	-0.00652349	-0.00461249	0.00239592	-0.00139052
i3_s3_f03_p1_d2.jpg	i3_s3_f03	s3	f03	1121.28	7.02223	-0.237493	0.252234	-0.256371	0.0376249	-0.265995	-0.134302	0.237493	0.252234	0.256371	0.0376249	0.265995	-0.134302	-0.0656182	0.181585	-0.111108	0.100528	0.0656182	0.181585	0.111108	0.100528	0	0.243368	-0.079158	-0.0788538	-0.0407037	-0.0700451	0.0407037	-0.0700451	0.079158	-0.0788538	-0.15829	-0.218104	-0.0841039	-0.19235	0.0841039	-0.19235	0.15829	-0.218104	0.000725063	0.00113642	-0.00609782	-0.00422995	0.00243999	-0.00136885
i3_s3_f03_p2_d1.jpg	i3_s3_f03	s3	f03	1126.95	7.02727	-0.23817	0.251855	-0.256954	0.0375786	-0.266538	-0.133431	0.23817	0.251855	0.256954	0.0375786	0.266538	-0.133431	-0.0653045	0.182345	-0.112425	0.100909	0.0653045	0.182345	0.112425	0.100909	0	0.238465	-0.0787505	-0.0782926	-0.0393366	-0.0691546	0.0393366	-0.0691546	0.0787505	-0.0782926	-0.158239	-0.218722	-0.0848078	-0.19232	0.0848078	-0.19232	0.158239	-0.218722	0.000959263	0.000982818	-0.0056775	-0.00437851	0.00143549	-0.00229911
i3_s3_f03_p2_d2.jpg	i3_s3_f03	s3	f03	1127.26	7.02755	-0.238852	0.251055	-0.257244	0.0379929	-0.266428	-0.132981	0.238852	0.251055	0.257244	0.0379929	0.266428	-0.132981	-0.0649059	0.183093	-0.112395	0.100537	0.0649059	0.183093	0.112395	0.100537	0	0.237669	-0.0787248	-0.0782276	-0.0397125	-0.0694792	0.0397125	-0.0694792	0.0787248	-0.0782276	-0.158187	-0.218608	-0.0855415	-0.192216	0.0855415	-0.192216	0.158187	-0.218608	0.000832535	0.000926948	-0.0061002	-0.00406507	0.00220227	-0.0012348
i3_s3_f05_p1_d1.jpg	i3_s3_f05	s3	f05	1246.12	7.12779	-0.254725	0.231756	-0.257597	0.0334077	-0.263219	-0.134639	0.254725	0.231756	0.257597	0.0334077	0.263219	-0.134639	-0.0486803	0.196461	-0.118804	0.110035	0.0486803	0.196461	0.118804	0.110035	0	0.226303	-0.0767689	-0.0759192	-0.0307986	-0.0610561	0.0307986	-0.0610561	0.0767689	-0.0759192	-0.158713	-0.222863	-0.0843593	-0.190334	0.0843593	-0.190334	0.158713	-0.222863	-0.00517524	-0.00172173	0.0049571	0.00720109	0.00241339	0.00783758
i3_s3_f05_p1_d2.jpg	i3_s3_f05	s3	f05	1245.18	7.12704	-0.254919	0.231157	-0.257816	0.0333426	-0.262402	-0.135179	0.254919	0.231157	0.257816	0.0333426	0.262402	-0.135179	-0.0490637	0.196871	-0.118542	0.110026	0.0490637	0.196871	0.118542	0.110026	0	0.22674	-0.0771745	-0.0757204	-0.0322018	-0.0608479	0.0322018	-0.0608479	0.0771745	-0.0757204	-0.159186	-0.223133	-0.084081	-0.189887	0.084081	-0.189887	0.159186	-0.223133	-0.00522343	-0.00228501	0.00438948	0.00801813	0.00233631	0.00762868
i3_s3_f05_p2_d1.jpg	i3_s3_f05	s3	f05	1245.53	7.12732	-0.25418	0.23165	-0.25782	0.0329091	-0.262395	-0.134566	0.25418	0.23165	0.25782	0.0329091	0.262395	-0.134566	-0.0493559	0.197392	-0.118813	0.110571	0.0493559	0.197392	0.118813	0.110571	0	0.226611	-0.0761337	-0.0771963	-0.0315293	-0.0605875	0.0315293	-0.0605875	0.0761337	-0.0771963	-0.158793	-0.222862	-0.0837205	-0.190617	0.0837205	-0.190617	0.158793	-0.222862	-0.00557632	-0.00133235	0.00408428	0.00790196	0.00183744	0.00713461
i3_s3_f05_p2_d2.jpg	i3_s3_f05	s3	f05	1245.82	7.12755	-0.255506	0.231346	-0.25845	0.0329892	-0.262714	-0.134805	0.255506	0.231346	0.25845	0.0329892	0.262714	-0.134805	-0.0486439	0.196384	-0.118427	0.110271	0.0486439	0.196384	0.118427	0.110271	0	0.226636	-0.0761257	-0.0767813	-0.0318701	-0.0604987	0.0318701	-0.0604987	0.0761257	-0.0767813	-0.158765	-0.222406	-0.0843911	-0.189818	0.0843911	-0.189818	0.158765	-0.222406	-0.00472487	-0.00131849	0.0044766	0.00688948	0.00209369	0.0078444
i3_s3_f06_p1_d1.jpg	i3_s3_f06	s3	f06	1324.39	7.1887	-0.235102	0.233613	-0.254287	0.0517926	-0.2735	-0.129567	0.235102	0.233613	0.254287	0.0517926	0.2735	-0.129567	-0.0666294	0.191058	-0.115792	0.101298	0.0666294	0.191058	0.115792	0.101298	0	0.230035	-0.0806592	-0.0801619	-0.0328614	-0.0681411	0.0328614	-0.0681411	0.0806592	-0.0801619	-0.16782	-0.223235	-0.0858527	-0.191675	0.0858527	-0.191675	0.16782	-0.223235	0.00514431	0.00381969	0.00361844	-0.00156022	-0.00374041	-0.0033784
i3_s3_f06_p1_d2.jpg	i3_s3_f06	s3	f06	1323.79	7.18825	-0.2352	0.233336	-0.254716	0.0514432	-0.274261	-0.129674	0.2352	0.233336	0.254716	0.0514432	0.274261	-0.129674	-0.0666495	0.190756	-0.114534	0.101283	0.0666495	0.190756	0.114534	0.101283	0	0.231064	-0.0803672	-0.0799206	-0.0331993	-0.0682187	0.0331993	-0.0682187	0.0803672	-0.0799206	-0.166915	-0.223057	-0.0865362	-0.19148	0.0865362	-0.19148	0.166915	-0.223057	0.0050516	0.0036938	0.00329987	-0.00169763	-0.00363815	-0.00384936
i3_s3_f06_p2_d1.jpg	i3_s3_f06	s3	f06	1321	7.18614	-0.235422	0.232633	-0.254592	0.0522771	-0.273183	-0.129952	0.235422	0.232633	0.254592	0.0522771	0.273183	-0.129952	-0.0661121	0.192137	-0.114365	0.101851	0.0661121	0.192137	0.114365	0.101851	0	0.227737	-0.0801706	-0.0807021	-0.0338778	-0.0670206	0.0338778	-0.0670206	0.0801706	-0.0807021	-0.168863	-0.223508	-0.087031	-0.191585	0.087031	-0.191585	0.168863	-0.223508	0.00556286	0.00289347	0.00365413	-0.00143862	-0.00214073	-0.00316811
i3_s3_f06_p2_d2.jpg	i3_s3_f06	s3	f06	1323.19	7.1878	-0.235686	0.233173	-0.254494	0.0521447	-0.273706	-0.128496	0.235686	0.233173	0.254494	0.0521447	0.273706	-0.128496	-0.066645	0.191447	-0.114501	0.10163	0.066645	0.191447	0.114501	0.10163	0	0.227644	-0.0797132	-0.0812595	-0.0334909	-0.0672878	0.0334909	-0.0672878	0.0797132	-0.0812595	-0.168586	-0.22385	-0.0872133	-0.191323	0.0872133	-0.191323	0.168586	-0.22385	0.00460818	0.00269332	0.00382821	-0.0019692	-0.00246615	-0.00306674
i3_s3_f08_p1_d1.jpg	i3_s3_f08	s3	f08	1124.31	7.02492	-0.247886	0.237609	-0.259137	0.0336699	-0.276647	-0.129714	0.247886	0.237609	0.259137	0.0336699	0.276647	-0.129714	-0.0402197	0.190652	-0.107482	0.103855	0.0402197	0.190652	0.107482	0.103855	0	0.226049	-0.0793678	-0.0804415	-0.0325884	-0.0740719	0.0325884	-0.0740719	0.0793678	-0.0804415	-0.172072	-0.214086	-0.0881154	-0.180496	0.0881154	-0.180496	0.172072	-0.214086	0.00694557	0.00162246	-0.00375669	-0.00378576	4.956e-05	0.00128782
i3_s3_f08_p1_d2.jpg	i3_s3_f08	s3	f08	1124.23	7.02486	-0.24865	0.236689	-0.259588	0.0327667	-0.275909	-0.128401	0.24865	0.236689	0.259588	0.0327667	0.275909	-0.128401	-0.0406209	0.190885	-0.106743	0.10407	0.0406209	0.190885	0.106743	0.10407	0	0.225912	-0.0789902	-0.0790652	-0.033376	-0.0734488	0.033376	-0.0734488	0.0789902	-0.0790652	-0.172872	-0.215005	-0.0877639	-0.181447	0.0877639	-0.181447	0.172872	-0.215005	0.00760618	0.00249502	-0.00431278	-0.00520833	0.00140776	0.00136456
i3_s3_f08_p2_d1.jpg	i3_s3_f08	s3	f08	1122.68	7.02347	-0.24896	0.236385	-0.259506	0.0332773	-0.276666	-0.130712	0.24896	0.236385	0.259506	0.0332773	0.276666	-0.130712	-0.0413069	0.190806	-0.107595	0.103929	0.0413069	0.190806	0.107595	0.103929	0	0.226685	-0.0779276	-0.0810399	-0.0303403	-0.0716193	0.0303403	-0.0716193	0.0779276	-0.0810399	-0.172286	-0.213248	-0.0878691	-0.18112	0.0878691	-0.18112	0.172286	-0.213248	0.00663708	0.00276569	-0.00507025	-0.00617681	0.000137292	-6.77501e-05
i3_s3_f08_p2_d2.jpg	i3_s3_f08	s3	f08	1122.71	7.0235	-0.248957	0.235862	-0.260271	0.0335218	-0.276671	-0.130849	0.248957	0.235862	0.260271	0.0335218	0.276671	-0.130849	-0.0420883	0.191031	-0.106431	0.104148	0.0420883	0.191031	0.106431	0.104148	0	0.226943	-0.0783262	-0.0807859	-0.0295682	-0.0725038	0.0295682	-0.0725038	0.0783262	-0.0807859	-0.171529	-0.213385	-0.0886233	-0.18051	0.0886233	-0.18051	0.171529	-0.213385	0.00651749	0.00277978	-0.00517919	-0.00614424	5.45335e-06	-0.000433983
i3_s3_f09_p1_d1.jpg	i3_s3_f09	s3	f09	1314.01	7.18084	-0.244571	0.246358	-0.247005	0.0410324	-0.265269	-0.121232	0.244571	0.246358	0.247005	0.0410324	0.265269	-0.121232	-0.0477007	0.194949	-0.101952	0.108345	0.0477007	0.194949	0.101952	0.108345	0	0.23389	-0.0714653	-0.086934	-0.0281147	-0.0811527	0.0281147	-0.0811527	0.0714653	-0.086934	-0.163893	-0.222758	-0.0890316	-0.195552	0.0890316	-0.195552	0.163893	-0.222758	0.00343746	0.00289278	-0.00534239	-0.0104167	0.00102954	-0.00654496
i3_s3_f09_p1_d2.jpg	i3_s3_f09	s3	f09	1313.75	7.18064	-0.245908	0.245669	-0.247709	0.0413105	-0.265647	-0.120323	0.245908	0.245669	0.247709	0.0413105	0.265647	-0.120323	-0.0486794	0.194307	-0.10297	0.107361	0.0486794	0.194307	0.10297	0.107361	0	0.234198	-0.0704979	-0.0873234	-0.028455	-0.0812171	0.028455	-0.0812171	0.0704979	-0.0873234	-0.163931	-0.221552	-0.089416	-0.195331	0.089416	-0.195331	0.163931	-0.221552	0.00440249	0.00339251	-0.00510713	-0.0102675	0.000877177	-0.0063958
i3_s3_f09_p2_d1.jpg	i3_s3_f09	s3	f09	1315.88	7.18226	-0.246473	0.245012	-0.248087	0.0409288	-0.263751	-0.120958	0.246473	0.245012	0.248087	0.0409288	0.263751	-0.120958	-0.0479069	0.196021	-0.101473	0.109563	0.0479069	0.196021	0.101473	0.109563	0	0.231324	-0.0710315	-0.0874112	-0.0280789	-0.0802877	0.0280789	-0.0802877	0.0710315	-0.0874112	-0.164027	-0.222678	-0.0895923	-0.195852	0.0895923	-0.195852	0.164027	-0.222678	0.00482712	0.00257602	-0.00392186	-0.00912358	0.000721082	-0.00549252
i3_s3_f09_p2_d2.jpg	i3_s3_f09	s3	f09	1316.87	7.18302	-0.245972	0.245148	-0.247926	0.0402534	-0.264235	-0.119905	0.245972	0.245148	0.247926	0.0402534	0.264235	-0.119905	-0.0488508	0.195872	-0.101413	0.109485	0.0488508	0.195872	0.101413	0.109485	0	0.231154	-0.0716288	-0.087357	-0.0274208	-0.0802416	0.0274208	-0.0802416	0.0716288	-0.087357	-0.164557	-0.223128	-0.089523	-0.195703	0.089523	-0.195703	0.164557	-0.223128	0.00518727	0.00240907	-0.00404366	-0.00959803	0.00117567	-0.00626903
i3_s3_f10_p1_d1.jpg	i3_s3_f10	s3	f10	1233.04	7.11724	-0.250404	0.246718	-0.25259	0.0295752	-0.268359	-0.142561	0.250404	0.246718	0.25259	0.0295752	0.268359	-0.142561	-0.0523771	0.190547	-0.108675	0.101185	0.0523771	0.190547	0.108675	0.101185	0	0.232107	-0.0730443	-0.076985	-0.0317873	-0.0640404	0.0317873	-0.0640404	0.0730443	-0.076985	-0.167752	-0.217763	-0.0817697	-0.182728	0.0817697	-0.182728	0.167752	-0.217763	0.00461597	0.000735102	0.000957644	-0.00340354	-0.00229328	-0.00487944
i3_s3_f10_p1_d2.jpg	i3_s3_f10	s3	f10	1234.52	7.11844	-0.250802	0.24607	-0.252301	0.0298928	-0.2684	-0.142741	0.250802	0.24607	0.252301	0.0298928	0.2684	-0.142741	-0.0519617	0.190668	-0.108902	0.101413	0.0519617	0.190668	0.108902	0.101413	0	0.232533	-0.0726184	-0.0772323	-0.0314203	-0.0636183	0.0314203	-0.0636183	0.0726184	-0.0772323	-0.167923	-0.217858	-0.0813212	-0.182861	0.0813212	-0.182861	0.167923	-0.217858	0.00516163	0.00121047	0.000719785	-0.00362892	-0.00227197	-0.0050896
i3_s3_f10_p2_d1.jpg	i3_s3_f10	s3	f10	1232.65	7.11693	-0.250123	0.247618	-0.252271	0.029361	-0.268734	-0.14285	0.250123	0.247618	0.252271	0.029361	0.268734	-0.14285	-0.052039	0.19038	-0.109721	0.101663	0.052039	0.19038	0.109721	0.101663	0	0.23091	-0.0726947	-0.076543	-0.0317992	-0.0639628	0.0317992	-0.0639628	0.0726947	-0.076543	-0.166364	-0.218045	-0.0817783	-0.183076	0.0817783	-0.183076	0.166364	-0.218045	0.00539704	0.00116189	0.00029139	-0.00334798	-0.00273145	-0.00566346
i3_s3_f10_p2_d2.jpg	i3_s3_f10	s3	f10	1232.74	7.11699	-0.249764	0.247254	-0.252955	0.0296995	-0.269076	-0.142833	0.249764	0.247254	0.252955	0.0296995	0.269076	-0.142833	-0.0523878	0.189664	-0.10972	0.101997	0.0523878	0.189664	0.10972	0.101997	0	0.231585	-0.0723505	-0.0775802	-0.0317943	-0.0636089	0.0317943	-0.0636089	0.0723505	-0.0775802	-0.166706	-0.217677	-0.0814236	-0.182708	0.0814236	-0.182708	0.166706	-0.217677	0.00477919	0.000474449	0.00110587	-0.00332706	-0.00321175	-0.00597028
i3_s3_f11_p1_d1.jpg	i3_s3_f11	s3	f11	1200.04	7.09011	-0.24308	0.233994	-0.258087	0.0397983	-0.273075	-0.128271	0.24308	0.233994	0.258087	0.0397983	0.273075	-0.128271	-0.0585316	0.181829	-0.122347	0.106299	0.0585316	0.181829	0.122347	0.106299	0	0.238349	-0.0779565	-0.07802	-0.0275848	-0.062827	0.0275848	-0.062827	0.0779565	-0.07802	-0.166762	-0.221177	-0.0796042	-0.190799	0.0796042	-0.190799	0.166762	-0.221177	-0.000638222	0.000595601	-0.00303779	-0.00780546	-0.00269929	-0.00439857
i3_s3_f11_p1_d2.jpg	i3_s3_f11	s3	f11	1199.6	7.08974	-0.243159	0.23417	-0.258556	0.0402573	-0.272817	-0.127884	0.243159	0.23417	0.258556	0.0402573	0.272817	-0.127884	-0.0585413	0.181682	-0.123815	0.105378	0.0585413	0.181682	0.123815	0.105378	0	0.23856	-0.0772622	-0.0782872	-0.0272347	-0.0630181	0.0272347	-0.0630181	0.0772622	-0.0782872	-0.167199	-0.220809	-0.0785471	-0.190769	0.0785471	-0.190769	0.167199	-0.220809	0.000117284	0.000996458	-0.00237699	-0.00848545	-0.0018209	-0.00440703
i3_s3_f11_p2_d1.jpg	i3_s3_f11	s3	f11	1203.28	7.09281	-0.24374	0.2338	-0.258528	0.0405461	-0.274214	-0.128778	0.24374	0.2338	0.258528	0.0405461	0.274214	-0.128778	-0.0597727	0.181538	-0.123039	0.104863	0.0597727	0.181538	0.123039	0.104863	0	0.236546	-0.0766049	-0.0772372	-0.028953	-0.0630032	0.028953	-0.0630032	0.0766049	-0.0772372	-0.167926	-0.220715	-0.0790543	-0.189287	0.0790543	-0.189287	0.167926	-0.220715	-6.23195e-05	0.000419567	-0.00286798	-0.00790202	-0.00135535	-0.00229405
i3_s3_f11_p2_d2.jpg	i3_s3_f11	s3	f11	1203.11	7.09267	-0.245217	0.232697	-0.258228	0.040828	-0.273921	-0.12816	0.245217	0.232697	0.258228	0.040828	0.273921	-0.12816	-0.0601398	0.181501	-0.123414	0.10551	0.0601398	0.181501	0.123414	0.10551	0	0.236509	-0.0762691	-0.0769658	-0.0285947	-0.0634459	0.0285947	-0.0634459	0.0762691	-0.0769658	-0.167965	-0.220475	-0.0790744	-0.189744	0.0790744	-0.189744	0.167965	-0.220475	0.000191468	0.000215741	-0.00233517	-0.00812862	-0.00161875	-0.00286881
i3_s3_f12_p1_d1.jpg	i3_s3_f12	s3	f12	1266.32	7.14387	-0.238728	0.234659	-0.253041	0.0309349	-0.272705	-0.143208	0.238728	0.234659	0.253041	0.0309349	0.272705	-0.143208	-0.0467202	0.191469	-0.115284	0.111422	0.0467202	0.191469	0.115284	0.111422	0	0.231478	-0.0820213	-0.0698841	-0.0280008	-0.0573303	0.0280008	-0.0573303	0.0820213	-0.0698841	-0.168765	-0.225599	-0.0830153	-0.188204	0.0830153	-0.188204	0.168765	-0.225599	-0.000204773	-0.0139418	-0.00194297	0.00290377	-0.00284161	0.00797824
i3_s3_f12_p1_d2.jpg	i3_s3_f12	s3	f12	1266.63	7.14411	-0.241071	0.234055	-0.252309	0.0310333	-0.272988	-0.143405	0.241071	0.234055	0.252309	0.0310333	0.272988	-0.143405	-0.0467273	0.190856	-0.115935	0.111487	0.0467273	0.190856	0.115935	0.111487	0	0.232225	-0.0820001	-0.0701085	-0.0273226	-0.0572078	0.0273226	-0.0572078	0.0820001	-0.0701085	-0.16806	-0.225098	-0.0823278	-0.187724	0.0823278	-0.187724	0.16806	-0.225098	-0.000813137	-0.0144011	-0.00166851	0.00307216	-0.0030364	0.00783806
i3_s3_f12_p2_d1.jpg	i3_s3_f12	s3	f12	1269.41	7.1463	-0.239155	0.233388	-0.252094	0.0298154	-0.272391	-0.142555	0.239155	0.233388	0.252094	0.0298154	0.272391	-0.142555	-0.0462796	0.192325	-0.115681	0.110793	0.0462796	0.192325	0.115681	0.110793	0	0.235329	-0.0821424	-0.0704079	-0.0279239	-0.0582155	0.0279239	-0.0582155	0.0821424	-0.0704079	-0.170042	-0.225388	-0.0824766	-0.187419	0.0824766	-0.187419	0.170042	-0.225388	0.000249952	-0.0144636	-0.0012901	0.00264469	-0.00199538	0.00769809
i3_s3_f12_p2_d2.jpg	i3_s3_f12	s3	f12	1269.49	7.14637	-0.240145	0.233303	-0.251747	0.0300809	-0.272369	-0.14296	0.240145	0.233303	0.251747	0.0300809	0.272369	-0.14296	-0.0466205	0.191904	-0.115669	0.111048	0.0466205	0.191904	0.115669	0.111048	0	0.234573	-0.0821484	-0.0704694	-0.0279212	-0.057264	0.0279212	-0.057264	0.0821484	-0.0704694	-0.170043	-0.225451	-0.082134	-0.187478	0.082134	-0.187478	0.170043	-0.225451	0.000249438	-0.0137513	-0.0013007	0.00232121	-0.00169261	0.00805649
i3_s3_f13_p1_d1.jpg	i3_s3_f13	s3	f13	1262.74	7.14104	-0.238737	0.252265	-0.237097	0.0352423	-0.268431	-0.135109	0.238737	0.252265	0.237097	0.0352423	0.268431	-0.135109	-0.0451134	0.197207	-0.110441	0.110086	0.0451134	0.197207	0.110441	0.110086	0	0.225059	-0.0843525	-0.0798222	-0.0266455	-0.0706058	0.0266455	-0.0706058	0.0843525	-0.0798222	-0.161901	-0.224034	-0.0842601	-0.197759	0.0842601	-0.197759	0.161901	-0.224034	0.00413654	0.00555643	-0.00469284	-0.00436699	0.00523896	-0.00319056
i3_s3_f13_p1_d2.jpg	i3_s3_f13	s3	f13	1263.11	7.14133	-0.238323	0.252339	-0.237331	0.0353544	-0.26869	-0.134569	0.238323	0.252339	0.237331	0.0353544	0.26869	-0.134569	-0.0440668	0.197584	-0.109716	0.109173	0.0440668	0.197584	0.109716	0.109173	0	0.225151	-0.0843114	-0.0799735	-0.0266109	-0.0704701	0.0266109	-0.0704701	0.0843114	-0.0799735	-0.162888	-0.224461	-0.0835547	-0.197553	0.0835547	-0.197553	0.162888	-0.224461	0.00367337	0.00535426	-0.00430023	-0.0038619	0.00509431	-0.00372874
i3_s3_f13_p2_d1.jpg	i3_s3_f13	s3	f13	1264.24	7.14222	-0.237763	0.252496	-0.236737	0.035727	-0.267652	-0.135307	0.237763	0.252496	0.236737	0.035727	0.267652	-0.135307	-0.0454015	0.197446	-0.109958	0.111179	0.0454015	0.197446	0.109958	0.111179	0	0.224996	-0.0842096	-0.0798757	-0.0265861	-0.0713676	0.0265861	-0.0713676	0.0842096	-0.0798757	-0.162396	-0.225517	-0.0838128	-0.197279	0.0838128	-0.197279	0.162396	-0.225517	0.00415867	0.00578471	-0.00544608	-0.00476699	0.00425413	-0.00218431
i3_s3_f13_p2_d2.jpg	i3_s3_f13	s3	f13	1264.4	7.14235	-0.237395	0.252482	-0.237054	0.0357348	-0.267285	-0.135281	0.237395	0.252482	0.237054	0.0357348	0.267285	-0.135281	-0.0460537	0.197099	-0.110277	0.111532	0.0460537	0.197099	0.110277	0.111532	0	0.225318	-0.0845476	-0.0805302	-0.0269103	-0.0713256	0.0269103	-0.0713256	0.0845476	-0.0805302	-0.162694	-0.225136	-0.0838095	-0.197234	0.0838095	-0.197234	0.162694	-0.225136	0.00397605	0.00561211	-0.00511481	-0.00491608	0.00445511	-0.0023297
i3_s3_f14_p1_d1.jpg	i3_s3_f14	s3	f14	1254.94	7.13485	-0.245372	0.253035	-0.240519	0.0354607	-0.263653	-0.146292	0.245372	0.253035	0.240519	0.0354607	0.263653	-0.146292	-0.0440394	0.190311	-0.122857	0.105578	0.0440394	0.190311	0.122857	0.105578	0	0.224417	-0.0824498	-0.0724258	-0.0292774	-0.056924	0.0292774	-0.056924	0.0824498	-0.0724258	-0.159932	-0.228688	-0.0807476	-0.192263	0.0807476	-0.192263	0.159932	-0.228688	-0.00165787	-0.00565419	-0.0159961	0.00539939	-0.000828621	0.00330692
i3_s3_f14_p1_d2.jpg	i3_s3_f14	s3	f14	1254.78	7.13471	-0.244707	0.253909	-0.241563	0.0352962	-0.26335	-0.146771	0.244707	0.253909	0.241563	0.0352962	0.26335	-0.146771	-0.0433914	0.189882	-0.122838	0.104756	0.0433914	0.189882	0.122838	0.104756	0	0.224307	-0.0821107	-0.0722047	-0.0296495	-0.056419	0.0296495	-0.056419	0.0821107	-0.0722047	-0.160302	-0.228863	-0.0807374	-0.191739	0.0807374	-0.191739	0.160302	-0.228863	-0.0010616	-0.00577219	-0.0160823	0.00570129	-0.00129038	0.00317127
i3_s3_f14_p2_d1.jpg	i3_s3_f14	s3	f14	1254.61	7.13458	-0.245318	0.253959	-0.240214	0.0356585	-0.263705	-0.14602	0.245318	0.253959	0.240214	0.0356585	0.263705	-0.14602	-0.043425	0.190656	-0.122095	0.104829	0.043425	0.190656	0.122095	0.104829	0	0.225097	-0.0810593	-0.0730737	-0.0302986	-0.0576158	0.0302986	-0.0576158	0.0810593	-0.0730737	-0.159593	-0.22871	-0.0803786	-0.192231	0.0803786	-0.192231	0.159593	-0.22871	-0.000517865	-0.00549522	-0.0159077	0.00490568	6.5394e-05	0.00199717
i3_s3_f14_p2_d2.jpg	i3_s3_f14	s3	f14	1253.71	7.13386	-0.245172	0.25413	-0.240761	0.0346422	-0.26356	-0.146473	0.245172	0.25413	0.240761	0.0346422	0.26356	-0.146473	-0.0434848	0.190062	-0.122858	0.104532	0.0434848	0.190062	0.122858	0.104532	0	0.225239	-0.0814761	-0.072137	-0.0303233	-0.0563399	0.0303233	-0.0563399	0.0814761	-0.072137	-0.159736	-0.228613	-0.0804684	-0.192422	0.0804684	-0.192422	0.159736	-0.228613	-0.000735713	-0.00546005	-0.0162158	0.00462864	-0.00093271	0.00238095
i3_s3_f15_p1_d1.jpg	i3_s3_f15	s3	f15	1180.52	7.07371	-0.250224	0.238429	-0.256781	0.0240497	-0.272734	-0.142369	0.250224	0.238429	0.256781	0.0240497	0.272734	-0.142369	-0.0531205	0.192657	-0.112811	0.101548	0.0531205	0.192657	0.112811	0.101548	0	0.232951	-0.0762553	-0.0725144	-0.0267012	-0.0630443	0.0267012	-0.0630443	0.0762553	-0.0725144	-0.16867	-0.218757	-0.083239	-0.176474	0.083239	-0.176474	0.16867	-0.218757	0.00676105	-0.0087366	-0.00225182	-0.00786595	-0.00513743	-0.000984528
i3_s3_f15_p1_d2.jpg	i3_s3_f15	s3	f15	1178.93	7.07236	-0.250186	0.239107	-0.256759	0.0240885	-0.271647	-0.142563	0.250186	0.239107	0.256759	0.0240885	0.271647	-0.142563	-0.0538992	0.193625	-0.112986	0.100613	0.0538992	0.193625	0.112986	0.100613	0	0.233266	-0.0759955	-0.0733455	-0.0263733	-0.0631202	0.0263733	-0.0631202	0.0759955	-0.0733455	-0.168533	-0.218318	-0.0829716	-0.176721	0.0829716	-0.176721	0.168533	-0.218318	0.00704769	-0.0084916	-0.00262773	-0.00798561	-0.00508806	-0.0011244
i3_s3_f15_p2_d1.jpg	i3_s3_f15	s3	f15	1180.73	7.07389	-0.251914	0.238561	-0.257739	0.0252671	-0.27157	-0.14113	0.251914	0.238561	0.257739	0.0252671	0.27157	-0.14113	-0.0526713	0.192364	-0.113142	0.100643	0.0526713	0.192364	0.113142	0.100643	0	0.231672	-0.075533	-0.0726959	-0.0256113	-0.0628408	0.0256113	-0.0628408	0.075533	-0.0726959	-0.168277	-0.219317	-0.0835811	-0.176687	0.0835811	-0.176687	0.168277	-0.219317	0.00873772	-0.0102177	-0.00197117	-0.00832623	-0.00554674	-0.000891201
i3_s3_f15_p2_d2.jpg	i3_s3_f15	s3	f15	1180.7	7.07386	-0.25156	0.239092	-0.258838	0.0243418	-0.271222	-0.142068	0.25156	0.239092	0.258838	0.0243418	0.271222	-0.142068	-0.0537557	0.192173	-0.112786	0.100811	0.0537557	0.192173	0.112786	0.100811	0	0.231844	-0.0751774	-0.0725431	-0.0266925	-0.0627052	0.0266925	-0.0627052	0.0751774	-0.0725431	-0.167917	-0.218459	-0.0832246	-0.176564	0.0832246	-0.176564	0.167917	-0.218459	0.00893477	-0.00991845	-0.00246628	-0.00800978	-0.00600135	-0.000597309
i3_s3_f16_p1_d1.jpg	i3_s3_f16	s3	f16	1231.48	7.11597	-0.245213	0.230525	-0.253978	0.0366686	-0.272156	-0.137165	0.245213	0.230525	0.253978	0.0366686	0.272156	-0.137165	-0.0508802	0.199116	-0.109825	0.103348	0.0508802	0.199116	0.109825	0.103348	0	0.238531	-0.0712383	-0.0783297	-0.0289474	-0.0655932	0.0289474	-0.0655932	0.0712383	-0.0783297	-0.168497	-0.221536	-0.0800842	-0.186299	0.0800842	-0.186299	0.168497	-0.221536	-0.00355895	0.00294492	-0.00483159	-0.00502904	0.000408076	-0.00419047
i3_s3_f16_p1_d2.jpg	i3_s3_f16	s3	f16	1231.04	7.11562	-0.245287	0.230843	-0.253708	0.0365849	-0.271863	-0.136602	0.245287	0.230843	0.253708	0.0365849	0.271863	-0.136602	-0.0505131	0.1991	-0.110214	0.103308	0.0505131	0.1991	0.110214	0.103308	0	0.239246	-0.0712239	-0.0787781	-0.0282458	-0.0659981	0.0282458	-0.0659981	0.0712239	-0.0787781	-0.168196	-0.221289	-0.0801164	-0.186793	0.0801164	-0.186793	0.168196	-0.221289	-0.00332288	0.00283044	-0.00459349	-0.0055267	0.00100781	-0.00402521
i3_s3_f16_p2_d1.jpg	i3_s3_f16	s3	f16	1231.45	7.11594	-0.245506	0.230199	-0.253225	0.0367274	-0.272059	-0.136671	0.245506	0.230199	0.253225	0.0367274	0.272059	-0.136671	-0.0494298	0.199528	-0.110127	0.103456	0.0494298	0.199528	0.110127	0.103456	0	0.237886	-0.0715799	-0.0782332	-0.02928	-0.065387	0.02928	-0.065387	0.0715799	-0.0782332	-0.1693	-0.222059	-0.080063	-0.186503	0.080063	-0.186503	0.1693	-0.222059	-0.00322188	0.00333108	-0.00444303	-0.00577899	0.000384027	-0.0039681
i3_s3_f16_p2_d2.jpg	i3_s3_f16	s3	f16	1231.15	7.1157	-0.245889	0.230174	-0.254293	0.0374077	-0.271391	-0.136038	0.245889	0.230174	0.254293	0.0374077	0.271391	-0.136038	-0.0501482	0.199196	-0.109459	0.103458	0.0501482	0.199196	0.109459	0.103458	0	0.23722	-0.0712407	-0.0779487	-0.0292911	-0.0654311	0.0292911	-0.0654311	0.0712407	-0.0779487	-0.168993	-0.222827	-0.0797226	-0.186601	0.0797226	-0.186601	0.168993	-0.222827	-0.00263895	0.00366934	-0.00493299	-0.00542684	0.000507976	-0.00371269
i3_s3_f17_p1_d1.jpg	i3_s3_f17	s3	f17	1317.14	7.18322	-0.246483	0.245752	-0.248448	0.035257	-0.269706	-0.132771	0.246483	0.245752	0.248448	0.035257	0.269706	-0.132771	-0.0581619	0.18694	-0.116683	0.104236	0.0581619	0.18694	0.116683	0.104236	0	0.219333	-0.0836784	-0.0755645	-0.0333428	-0.0680436	0.0333428	-0.0680436	0.0836784	-0.0755645	-0.173246	-0.220713	-0.0882535	-0.18476	0.0882535	-0.18476	0.173246	-0.220713	-0.00132535	0.00644738	-0.00424357	-7.83021e-05	-0.00429656	0.000539397
i3_s3_f17_p1_d2.jpg	i3_s3_f17	s3	f17	1318.21	7.18403	-0.245643	0.245816	-0.24923	0.0345102	-0.269499	-0.132414	0.245643	0.245816	0.24923	0.0345102	0.269499	-0.132414	-0.0587641	0.187052	-0.116595	0.104416	0.0587641	0.187052	0.116595	0.104416	0	0.219095	-0.0839381	-0.0745952	-0.0336438	-0.0683852	0.0336438	-0.0683852	0.0839381	-0.0745952	-0.173437	-0.220613	-0.0881849	-0.185335	0.0881849	-0.185335	0.173437	-0.220613	-0.00211574	0.00666154	-0.00331114	-0.00149034	-0.0049211	0.000747893
i3_s3_f17_p2_d1.jpg	i3_s3_f17	s3	f17	1322.47	7.18726	-0.247799	0.244704	-0.249391	0.0334108	-0.270881	-0.131349	0.247799	0.244704	0.249391	0.0334108	0.270881	-0.131349	-0.0585527	0.186745	-0.115251	0.103773	0.0585527	0.186745	0.115251	0.103773	0	0.219004	-0.0836597	-0.0740149	-0.0338679	-0.0671872	0.0338679	-0.0671872	0.0836597	-0.0740149	-0.173201	-0.220224	-0.0888822	-0.18536	0.0888822	-0.18536	0.173201	-0.220224	0.000680538	0.00636188	-0.00269881	-0.000466153	-0.00348086	-0.0012674
i3_s3_f17_p2_d2.jpg	i3_s3_f17	s3	f17	1322.15	7.18701	-0.247525	0.244776	-0.249773	0.033111	-0.271269	-0.131685	0.247525	0.244776	0.249773	0.033111	0.271269	-0.131685	-0.057922	0.186155	-0.115279	0.103812	0.057922	0.186155	0.115279	0.103812	0	0.220043	-0.0833547	-0.0736921	-0.0332231	-0.0671844	0.0332231	-0.0671844	0.0833547	-0.0736921	-0.173239	-0.220254	-0.0882522	-0.185061	0.0882522	-0.185061	0.173239	-0.220254	0.000749201	0.00619719	-0.002762	-0.000311424	-0.00364834	-0.00109975
i3_s3_f18_p1_d1.jpg	i3_s3_f18	s3	f18	1294.34	7.16576	-0.255627	0.230388	-0.256202	0.0348882	-0.271955	-0.140525	0.255627	0.230388	0.256202	0.0348882	0.271955	-0.140525	-0.0446285	0.192993	-0.114937	0.101538	0.0446285	0.192993	0.114937	0.101538	0	0.223297	-0.082536	-0.0673331	-0.033922	-0.0526785	0.033922	-0.0526785	0.082536	-0.0673331	-0.16578	-0.226386	-0.0792156	-0.184534	0.0792156	-0.184534	0.16578	-0.226386	0.00345718	0.00277186	-0.00246736	-0.00617579	-0.00369764	-0.00142352
i3_s3_f18_p1_d2.jpg	i3_s3_f18	s3	f18	1294.91	7.1662	-0.255859	0.230675	-0.256414	0.0348986	-0.272176	-0.140443	0.255859	0.230675	0.256414	0.0348986	0.272176	-0.140443	-0.0452677	0.192624	-0.114238	0.101209	0.0452677	0.192624	0.114238	0.101209	0	0.223236	-0.0828376	-0.0676022	-0.0339117	-0.0522859	0.0339117	-0.0522859	0.0828376	-0.0676022	-0.165382	-0.226257	-0.0795171	-0.184436	0.0795171	-0.184436	0.165382	-0.226257	0.00400322	0.00291758	-0.0031001	-0.00701805	-0.00420717	-0.00161751
i3_s3_f18_p2_d1.jpg	i3_s3_f18	s3	f18	1292.44	7.16429	-0.254592	0.230806	-0.258695	0.0318353	-0.272411	-0.139094	0.254592	0.230806	0.258695	0.0318353	0.272411	-0.139094	-0.0450333	0.19122	-0.113125	0.102646	0.0450333	0.19122	0.113125	0.102646	0	0.223446	-0.0830774	-0.0672096	-0.0336475	-0.0521503	0.0336475	-0.0521503	0.0830774	-0.0672096	-0.167368	-0.226011	-0.0799675	-0.183764	0.0799675	-0.183764	0.167368	-0.226011	0.0034466	0.00365207	-0.000915742	-0.00312984	-0.0049678	-0.00362823
i3_s3_f18_p2_d2.jpg	i3_s3_f18	s3	f18	1292.48	7.16432	-0.255243	0.230059	-0.258701	0.0314662	-0.273083	-0.138801	0.255243	0.230059	0.258701	0.0314662	0.273083	-0.138801	-0.045048	0.191823	-0.113755	0.102274	0.045048	0.191823	0.113755	0.102274	0	0.223086	-0.0837524	-0.0672799	-0.0346308	-0.0515491	0.0346308	-0.0515491	0.0837524	-0.0672799	-0.166061	-0.226056	-0.0799732	-0.183478	0.0799732	-0.183478	0.166061	-0.226056	0.00265959	0.00351646	-0.000560533	-0.00290574	-0.00478367	-0.00341596
i3_s3_f19_p1_d1.jpg	i3_s3_f19	s3	f19	1101.74	7.00464	-0.249327	0.230038	-0.264458	0.023446	-0.280102	-0.134071	0.249327	0.230038	0.264458	0.023446	0.280102	-0.134071	-0.0546757	0.188015	-0.113701	0.0898256	0.0546757	0.188015	0.113701	0.0898256	0	0.241181	-0.0744227	-0.0660359	-0.027848	-0.0581375	0.027848	-0.0581375	0.0744227	-0.0660359	-0.17486	-0.216685	-0.0903042	-0.176986	0.0903042	-0.176986	0.17486	-0.216685	0.00543028	0.00547875	0.00478542	0.000613982	-0.00235714	-0.0050385
i3_s3_f19_p1_d2.jpg	i3_s3_f19	s3	f19	1102.27	7.00513	-0.249582	0.229368	-0.263933	0.023645	-0.279963	-0.134171	0.249582	0.229368	0.263933	0.023645	0.279963	-0.134171	-0.0542629	0.187758	-0.114031	0.0907934	0.0542629	0.187758	0.114031	0.0907934	0	0.240892	-0.0751599	-0.0669468	-0.0282259	-0.0578743	0.0282259	-0.0578743	0.0751599	-0.0669468	-0.175938	-0.216739	-0.0906487	-0.176278	0.0906487	-0.176278	0.175938	-0.216739	0.00554272	0.00517856	0.00403311	0.000332067	-0.00277343	-0.00492953
i3_s3_f19_p2_d1.jpg	i3_s3_f19	s3	f19	1103.92	7.00662	-0.248743	0.228786	-0.263902	0.0237942	-0.28073	-0.133321	0.248743	0.228786	0.263902	0.0237942	0.28073	-0.133321	-0.0546162	0.188484	-0.114341	0.0909108	0.0546162	0.188484	0.114341	0.0909108	0	0.241123	-0.07386	-0.0674087	-0.0285401	-0.0587883	0.0285401	-0.0587883	0.07386	-0.0674087	-0.176078	-0.216565	-0.0905496	-0.176453	0.0905496	-0.176453	0.176078	-0.216565	0.00568585	0.00443462	0.00455679	0.00011379	-0.00296362	-0.00460484
i3_s3_f19_p2_d2.jpg	i3_s3_f19	s3	f19	1105.31	7.00788	-0.24923	0.228772	-0.263983	0.0236325	-0.280791	-0.133312	0.24923	0.228772	0.263983	0.0236325	0.280791	-0.133312	-0.0549395	0.188512	-0.114597	0.0902836	0.0549395	0.188512	0.114597	0.0902836	0	0.241087	-0.0733928	-0.0674773	-0.0281236	-0.0580886	0.0281236	-0.0580886	0.0733928	-0.0674773	-0.176257	-0.216851	-0.0900569	-0.176016	0.0900569	-0.176016	0.176257	-0.216851	0.00558296	0.00441103	0.00485479	0.000484626	-0.00341903	-0.00500103
i3_s3_f20_p1_d1.jpg	i3_s3_f20	s3	f20	1256.15	7.13581	-0.254433	0.229589	-0.2637	0.0320031	-0.26108	-0.13949	0.254433	0.229589	0.2637	0.0320031	0.26108	-0.13949	-0.0541988	0.193569	-0.107714	0.113226	0.0541988	0.193569	0.107714	0.113226	0	0.234319	-0.076179	-0.0763967	-0.0257492	-0.0654049	0.0257492	-0.0654049	0.076179	-0.0763967	-0.16159	-0.215694	-0.0915297	-0.188561	0.0915297	-0.188561	0.16159	-0.215694	-0.00233968	-0.00136482	-0.00435689	0.00200045	-0.00616777	-0.00139714
i3_s3_f20_p1_d2.jpg	i3_s3_f20	s3	f20	1256.06	7.13574	-0.254799	0.229191	-0.263384	0.0326085	-0.261102	-0.139241	0.254799	0.229191	0.263384	0.0326085	0.261102	-0.139241	-0.0542132	0.194216	-0.108751	0.112821	0.0542132	0.194216	0.108751	0.112821	0	0.234258	-0.0758525	-0.0768135	-0.0254065	-0.0658224	0.0254065	-0.0658224	0.0758525	-0.0768135	-0.160916	-0.215446	-0.0918772	-0.188644	0.0918772	-0.188644	0.160916	-0.215446	-0.00214651	-0.000825541	-0.00447669	0.00150029	-0.00561731	-0.00155329
i3_s3_f20_p2_d1.jpg	i3_s3_f20	s3	f20	1259.4	7.13839	-0.254124	0.229185	-0.263696	0.032121	-0.26178	-0.139263	0.254124	0.229185	0.263696	0.032121	0.26178	-0.139263	-0.0540336	0.19424	-0.108791	0.112776	0.0540336	0.19424	0.108791	0.112776	0	0.234603	-0.0752905	-0.078069	-0.0250086	-0.0650858	0.0250086	-0.0650858	0.0752905	-0.078069	-0.161523	-0.215638	-0.0913107	-0.187568	0.0913107	-0.187568	0.161523	-0.215638	-0.00282366	-0.00153525	-0.00473258	0.00254353	-0.00597739	-0.00119808
i3_s3_f20_p2_d2.jpg	i3_s3_f20	s3	f20	1259.9	7.13879	-0.254369	0.228651	-0.263594	0.0330215	-0.261339	-0.140337	0.254369	0.228651	0.263594	0.0330215	0.261339	-0.140337	-0.0546933	0.193718	-0.108409	0.113305	0.0546933	0.193718	0.108409	0.113305	0	0.235084	-0.0762828	-0.0764459	-0.0260205	-0.0661878	0.0260205	-0.0661878	0.0762828	-0.0764459	-0.161461	-0.214982	-0.0912748	-0.188284	0.0912748	-0.188284	0.161461	-0.214982	-0.00168329	-0.00122629	-0.00459236	0.00217004	-0.00547396	-0.00156987
i3_s3_f21_p1_d1.jpg	i3_s3_f21	s3	f21	1294.55	7.16592	-0.244947	0.246246	-0.258172	0.0463459	-0.274257	-0.131639	0.244947	0.246246	0.258172	0.0463459	0.274257	-0.131639	-0.0440525	0.191093	-0.110228	0.101886	0.0440525	0.191093	0.110228	0.101886	0	0.229046	-0.0679925	-0.0864784	-0.0259898	-0.081369	0.0259898	-0.081369	0.0679925	-0.0864784	-0.158185	-0.210625	-0.0829075	-0.189982	0.0829075	-0.189982	0.158185	-0.210625	0.00333461	-0.000703312	-0.00240914	0.00253066	-0.0037632	-0.00147635
i3_s3_f21_p1_d2.jpg	i3_s3_f21	s3	f21	1294.5	7.16588	-0.244623	0.246589	-0.257204	0.0463186	-0.274287	-0.130998	0.244623	0.246589	0.257204	0.0463186	0.274287	-0.130998	-0.0443842	0.191091	-0.110894	0.102557	0.0443842	0.191091	0.110894	0.102557	0	0.229371	-0.068036	-0.0881663	-0.0243316	-0.0814165	0.0243316	-0.0814165	0.068036	-0.0881663	-0.158201	-0.210325	-0.0832593	-0.190335	0.0832593	-0.190335	0.158201	-0.210325	0.00284575	6.71804e-05	-0.00167359	0.00230129	-0.00409131	-0.00167861
i3_s3_f21_p2_d1.jpg	i3_s3_f21	s3	f21	1294.63	7.16598	-0.244905	0.246905	-0.257483	0.0460154	-0.273546	-0.131272	0.244905	0.246905	0.257483	0.0460154	0.273546	-0.131272	-0.0437175	0.190831	-0.109556	0.102616	0.0437175	0.190831	0.109556	0.102616	0	0.22844	-0.0679939	-0.0867788	-0.0236349	-0.0797082	0.0236349	-0.0797082	0.0679939	-0.0867788	-0.158817	-0.211232	-0.0832339	-0.191596	0.0832339	-0.191596	0.158817	-0.211232	0.00410229	0.000393125	-0.000693289	0.00264388	-0.00301266	-9.89904e-06
i3_s3_f21_p2_d2.jpg	i3_s3_f21	s3	f21	1294.12	7.16559	-0.244681	0.246397	-0.257585	0.0457462	-0.27398	-0.130619	0.244681	0.246397	0.257585	0.0457462	0.27398	-0.130619	-0.0433933	0.190941	-0.109594	0.103002	0.0433933	0.190941	0.109594	0.103002	0	0.228557	-0.0676765	-0.0867932	-0.0239949	-0.0806958	0.0239949	-0.0806958	0.0676765	-0.0867932	-0.159547	-0.210949	-0.0832597	-0.191308	0.0832597	-0.191308	0.159547	-0.210949	0.00295497	-1.68311e-06	-0.00106709	0.00260217	-0.00323302	0.000304019
i3_s3_f22_p1_d1.jpg	i3_s3_f22	s3	f22	1181.38	7.07444	-0.23995	0.238929	-0.25524	0.0324208	-0.285377	-0.123542	0.23995	0.238929	0.25524	0.0324208	0.285377	-0.123542	-0.0358435	0.191807	-0.0999492	0.111819	0.0358435	0.191807	0.0999492	0.111819	0	0.218137	-0.0777109	-0.0799197	-0.0302874	-0.0707565	0.0302874	-0.0707565	0.0777109	-0.0799197	-0.167472	-0.216645	-0.0904825	-0.193182	0.0904825	-0.193182	0.167472	-0.216645	-0.00529359	-2.24829e-05	0.00363303	-0.000495926	-0.00584838	0.00581418
i3_s3_f22_p1_d2.jpg	i3_s3_f22	s3	f22	1181.75	7.07475	-0.239506	0.238351	-0.255165	0.0319252	-0.285653	-0.123984	0.239506	0.238351	0.255165	0.0319252	0.285653	-0.123984	-0.0358225	0.192003	-0.0995492	0.11277	0.0358225	0.192003	0.0995492	0.11277	0	0.218675	-0.0773104	-0.0799889	-0.02954	-0.0708485	0.02954	-0.0708485	0.0773104	-0.0799889	-0.168132	-0.217054	-0.0900744	-0.192512	0.0900744	-0.192512	0.168132	-0.217054	-0.00441757	1.1796e-05	0.00442109	-0.00120202	-0.00593613	0.00579652
i3_s3_f22_p2_d1.jpg	i3_s3_f22	s3	f22	1181.36	7.07442	-0.23961	0.239387	-0.255273	0.0317481	-0.285402	-0.12492	0.23961	0.239387	0.255273	0.0317481	0.285402	-0.12492	-0.0362224	0.192281	-0.0999553	0.112975	0.0362224	0.192281	0.0999553	0.112975	0	0.216802	-0.0773481	-0.0802084	-0.0302976	-0.0710601	0.0302976	-0.0710601	0.0773481	-0.0802084	-0.167501	-0.215861	-0.0901275	-0.192744	0.0901275	-0.192744	0.167501	-0.215861	-0.00477231	-0.000131698	0.00499077	-0.000940516	-0.00612352	0.0054013
i3_s3_f22_p2_d2.jpg	i3_s3_f22	s3	f22	1181.25	7.07433	-0.239608	0.239739	-0.255664	0.031745	-0.285427	-0.124967	0.239608	0.239739	0.255664	0.031745	0.285427	-0.124967	-0.0354791	0.192273	-0.0996084	0.112243	0.0354791	0.192273	0.0996084	0.112243	0	0.217179	-0.0773417	-0.0805925	-0.0299365	-0.0707006	0.0299365	-0.0707006	0.0773417	-0.0805925	-0.167155	-0.215903	-0.0904951	-0.192427	0.0904951	-0.192427	0.167155	-0.215903	-0.00441023	0.00110312	0.00444659	-0.00152776	-0.00543834	0.00550719
i1_s4_f01_p1_d1.jpg	i1_s4_f01	s4	f01	2080.49	7.64036	-0.246877	0.253308	-0.240995	0.0274704	-0.272986	-0.127615	0.246877	0.253308	0.240995	0.0274704	0.272986	-0.127615	-0.04098	0.198385	-0.110124	0.0932371	0.04098	0.198385	0.110124	0.0932371	0	0.238197	-0.079758	-0.0837465	-0.0263789	-0.0781262	0.0263789	-0.0781262	0.079758	-0.0837465	-0.166783	-0.216651	-0.0820328	-0.185361	0.0820328	-0.185361	0.166783	-0.216651	0.0037493	-0.00030336	-0.00745469	0.000265483	-0.000879585	-0.00320051
i1_s4_f01_p1_d2.jpg	i1_s4_f01	s4	f01	2080	7.64012	-0.246942	0.253437	-0.240744	0.0275475	-0.272733	-0.128263	0.246942	0.253437	0.240744	0.0275475	0.272733	-0.128263	-0.0406814	0.19915	-0.110489	0.0933108	0.0406814	0.19915	0.110489	0.0933108	0	0.237977	-0.0800942	-0.0837244	-0.0277048	-0.0787529	0.0277048	-0.0787529	0.0800942	-0.0837244	-0.165852	-0.216004	-0.0817381	-0.185689	0.0817381	-0.185689	0.165852	-0.216004	0.00329448	8.51423e-05	-0.00829396	-8.48459e-06	-0.000453782	-0.00281068
i1_s4_f01_p2_d1.jpg	i1_s4_f01	s4	f01	2059	7.62997	-0.249166	0.252532	-0.244227	0.0259475	-0.275887	-0.123491	0.249166	0.252532	0.244227	0.0259475	0.275887	-0.123491	-0.0410885	0.19734	-0.111608	0.0900941	0.0410885	0.19734	0.111608	0.0900941	0	0.236925	-0.0802637	-0.085459	-0.0273225	-0.0800999	0.0273225	-0.0800999	0.0802637	-0.085459	-0.167897	-0.212151	-0.0822642	-0.183174	0.0822642	-0.183174	0.167897	-0.212151	0.00299127	-0.000628381	-0.00803815	0.000305456	-0.00156647	-0.00394866
i1_s4_f01_p2_d2.jpg	i1_s4_f01	s4	f01	2056.7	7.62886	-0.248786	0.253166	-0.243169	0.0256695	-0.275861	-0.122935	0.248786	0.253166	0.243169	0.0256695	0.275861	-0.122935	-0.0421154	0.197267	-0.111404	0.0899047	0.0421154	0.197267	0.111404	0.0899047	0	0.237226	-0.0806933	-0.084851	-0.0276931	-0.0808125	0.0276931	-0.0808125	0.0806933	-0.084851	-0.168089	-0.212676	-0.0826889	-0.183346	0.0826889	-0.183346	0.168089	-0.212676	0.00414653	-0.00107389	-0.00746773	0.000518533	-0.0012457	-0.00407361
i1_s4_f02_p1_d1.jpg	i1_s4_f02	s4	f02	2119.82	7.65909	-0.244339	0.255897	-0.254369	0.0362819	-0.270611	-0.135848	0.244339	0.255897	0.254369	0.0362819	0.270611	-0.135848	-0.0566136	0.184513	-0.117511	0.0808538	0.0566136	0.184513	0.117511	0.0808538	0	0.243971	-0.0757314	-0.076029	-0.0284873	-0.0669635	0.0284873	-0.0669635	0.0757314	-0.076029	-0.162533	-0.216518	-0.0841401	-0.184172	0.0841401	-0.184172	0.162533	-0.216518	-0.00257181	-0.000384526	-0.00239354	0.00114494	0.000935266	0.00165567
i1_s4_f02_p1_d2.jpg	i1_s4_f02	s4	f02	2119.85	7.6591	-0.244015	0.255886	-0.254368	0.0366035	-0.270931	-0.136171	0.244015	0.255886	0.254368	0.0366035	0.270931	-0.136171	-0.0569364	0.184836	-0.11718	0.0808536	0.0569364	0.184836	0.11718	0.0808536	0	0.243969	-0.0757312	-0.076023	-0.0284873	-0.0676058	0.0284873	-0.0676058	0.0757312	-0.076023	-0.162204	-0.216518	-0.0838206	-0.183846	0.0838206	-0.183846	0.162204	-0.216518	-0.00348479	-0.000332833	-0.00238879	0.00151755	0.00058901	0.00202873
i1_s4_f02_p2_d1.jpg	i1_s4_f02	s4	f02	2114.97	7.6568	-0.245264	0.255632	-0.254628	0.0370709	-0.270925	-0.135556	0.245264	0.255632	0.254628	0.0370709	0.270925	-0.135556	-0.0566788	0.184139	-0.117875	0.079868	0.0566788	0.184139	0.117875	0.079868	0	0.244613	-0.0756719	-0.0762385	-0.0289236	-0.0684305	0.0289236	-0.0684305	0.0756719	-0.0762385	-0.162912	-0.215125	-0.0837612	-0.183667	0.0837612	-0.183667	0.162912	-0.215125	-0.00372213	-8.8908e-05	-0.00226118	0.00199022	0.000877084	0.000951522
i1_s4_f02_p2_d2.jpg	i1_s4_f02	s4	f02	2117.19	7.65784	-0.244682	0.255761	-0.255005	0.0364753	-0.271263	-0.135653	0.244682	0.255761	0.255005	0.0364753	0.271263	-0.135653	-0.0562981	0.184664	-0.118063	0.0804993	0.0562981	0.184664	0.118063	0.0804993	0	0.242825	-0.0755953	-0.0760672	-0.0282489	-0.0685896	0.0282489	-0.0685896	0.0755953	-0.0760672	-0.163367	-0.214797	-0.0836705	-0.183706	0.0836705	-0.183706	0.163367	-0.214797	-0.00329807	-0.000486795	-0.00239978	0.00129417	0.00120597	0.00123846
i1_s4_f03_p1_d1.jpg	i1_s4_f03	s4	f03	1918.77	7.55944	-0.234527	0.24075	-0.252172	0.0488264	-0.269148	-0.121498	0.234527	0.24075	0.252172	0.0488264	0.269148	-0.121498	-0.0565825	0.19005	-0.117826	0.0893518	0.0565825	0.19005	0.117826	0.0893518	0	0.252591	-0.0815263	-0.0901672	-0.039963	-0.0758988	0.039963	-0.0758988	0.0815263	-0.0901672	-0.168094	-0.214352	-0.0907972	-0.193359	0.0907972	-0.193359	0.168094	-0.214352	-0.00463667	-0.00576892	0.00311886	0.00347266	-0.00235602	0.00953132
i1_s4_f03_p1_d2.jpg	i1_s4_f03	s4	f03	1919.48	7.55981	-0.234429	0.240859	-0.25243	0.0482904	-0.270103	-0.121595	0.234429	0.240859	0.25243	0.0482904	0.270103	-0.121595	-0.0561905	0.190174	-0.117411	0.0895321	0.0561905	0.190174	0.117411	0.0895321	0	0.251623	-0.0814847	-0.089917	-0.0395841	-0.0756464	0.0395841	-0.0756464	0.0814847	-0.089917	-0.167675	-0.214761	-0.090375	-0.192748	0.090375	-0.192748	0.167675	-0.214761	-0.00441032	-0.0055528	0.00240777	0.00366876	-0.00226098	0.00934609
i1_s4_f03_p2_d1.jpg	i1_s4_f03	s4	f03	1911.27	7.55552	-0.235111	0.240359	-0.253123	0.0487222	-0.271219	-0.120076	0.235111	0.240359	0.253123	0.0487222	0.271219	-0.120076	-0.0564846	0.188735	-0.117596	0.0883702	0.0564846	0.188735	0.117596	0.0883702	0	0.251146	-0.0818395	-0.090431	-0.0394474	-0.0750232	0.0394474	-0.0750232	0.0818395	-0.090431	-0.169466	-0.213306	-0.0907765	-0.192923	0.0907765	-0.192923	0.169466	-0.213306	-0.00503203	-0.00508714	0.00222444	0.00319386	-0.00228272	0.0100498
i1_s4_f03_p2_d2.jpg	i1_s4_f03	s4	f03	1907.56	7.55358	-0.232039	0.239691	-0.253629	0.0484233	-0.271748	-0.120698	0.232039	0.239691	0.253629	0.0484233	0.271748	-0.120698	-0.0565978	0.19015	-0.117837	0.0888715	0.0565978	0.19015	0.117837	0.0888715	0	0.251604	-0.0819964	-0.091001	-0.0395182	-0.0748498	0.0395182	-0.0748498	0.0819964	-0.091001	-0.169451	-0.213419	-0.0916764	-0.19297	0.0916764	-0.19297	0.169451	-0.213419	-0.00754125	-0.0031067	0.00245326	0.00371756	-0.00145452	0.00988235
i1_s4_f05_p1_d1.jpg	i1_s4_f05	s4	f05	1955.55	7.57843	-0.250247	0.236035	-0.250395	0.0427657	-0.270424	-0.112914	0.250247	0.236035	0.250395	0.0427657	0.270424	-0.112914	-0.0479632	0.193235	-0.111135	0.102471	0.0479632	0.193235	0.111135	0.102471	0	0.236772	-0.0827383	-0.0903323	-0.0297653	-0.0843422	0.0297653	-0.0843422	0.0827383	-0.0903323	-0.171096	-0.217743	-0.0821201	-0.187561	0.0821201	-0.187561	0.171096	-0.217743	-0.000874201	-0.00575626	-0.00363862	0.00227707	0.000380109	0.00407734
i1_s4_f05_p1_d2.jpg	i1_s4_f05	s4	f05	1957.18	7.57926	-0.250388	0.235219	-0.25054	0.0427887	-0.270914	-0.112772	0.250388	0.235219	0.25054	0.0427887	0.270914	-0.112772	-0.0475684	0.193827	-0.110697	0.102799	0.0475684	0.193827	0.110697	0.102799	0	0.236987	-0.0826772	-0.0909016	-0.0300839	-0.0842229	0.0300839	-0.0842229	0.0826772	-0.0909016	-0.170965	-0.217517	-0.0809998	-0.187713	0.0809998	-0.187713	0.170965	-0.217517	-3.86105e-06	-0.00622511	-0.00338118	0.00180081	0.000359799	0.00428224
i1_s4_f05_p2_d1.jpg	i1_s4_f05	s4	f05	1944.96	7.573	-0.250992	0.236712	-0.250728	0.0416647	-0.272609	-0.11038	0.250992	0.236712	0.250728	0.0416647	0.272609	-0.11038	-0.0475785	0.193314	-0.110703	0.10062	0.0475785	0.193314	0.110703	0.10062	0	0.237408	-0.0824918	-0.0932642	-0.0296068	-0.0861893	0.0296068	-0.0861893	0.0824918	-0.0932642	-0.171712	-0.214354	-0.0818506	-0.186827	0.0818506	-0.186827	0.171712	-0.214354	0.000188232	-0.00515592	-0.00379828	0.00221634	5.69308e-07	0.00312532
i1_s4_f05_p2_d2.jpg	i1_s4_f05	s4	f05	1944.93	7.57298	-0.250287	0.23628	-0.251774	0.0419452	-0.272598	-0.11044	0.250287	0.23628	0.251774	0.0419452	0.272598	-0.11044	-0.0482753	0.193226	-0.110702	0.100889	0.0482753	0.193226	0.110702	0.100889	0	0.236625	-0.0821391	-0.0926332	-0.0306613	-0.0859148	0.0306613	-0.0859148	0.0821391	-0.0926332	-0.171705	-0.214773	-0.0818462	-0.186893	0.0818462	-0.186893	0.171705	-0.214773	0.000441252	-0.00473169	-0.00325355	0.00263056	0.000856895	0.00320153
i1_s4_f06_p1_d1.jpg	i1_s4_f06	s4	f06	1957.71	7.57953	-0.24281	0.23813	-0.247067	0.054127	-0.268975	-0.131822	0.24281	0.23813	0.247067	0.054127	0.268975	-0.131822	-0.042492	0.196731	-0.104676	0.101763	0.042492	0.196731	0.104676	0.101763	0	0.244975	-0.0794767	-0.0876867	-0.0273511	-0.0838371	0.0273511	-0.0838371	0.0794767	-0.0876867	-0.16387	-0.221929	-0.0805135	-0.187964	0.0805135	-0.187964	0.16387	-0.221929	-0.00275867	-0.0019367	-0.00152709	-0.00357634	-0.00139322	0.00356913
i1_s4_f06_p1_d2.jpg	i1_s4_f06	s4	f06	1960.8	7.58111	-0.24383	0.23851	-0.247385	0.0540997	-0.269236	-0.132253	0.24383	0.23851	0.247385	0.0540997	0.269236	-0.132253	-0.0427755	0.196138	-0.10416	0.101302	0.0427755	0.196138	0.10416	0.101302	0	0.24433	-0.0793415	-0.0874918	-0.0266119	-0.0833182	0.0266119	-0.0833182	0.0793415	-0.0874918	-0.163948	-0.221532	-0.0800443	-0.187621	0.0800443	-0.187621	0.163948	-0.221532	-0.00262667	-0.00206155	-0.00155512	-0.00371245	-0.00158114	0.00413476
i1_s4_f06_p2_d1.jpg	i1_s4_f06	s4	f06	1959.54	7.58046	-0.243575	0.238286	-0.246773	0.0541628	-0.268349	-0.132309	0.243575	0.238286	0.246773	0.0541628	0.268349	-0.132309	-0.0431283	0.19626	-0.104578	0.101762	0.0431283	0.19626	0.104578	0.101762	0	0.245163	-0.0794066	-0.0867931	-0.0276584	-0.0832829	0.0276584	-0.0832829	0.0794066	-0.0867931	-0.163716	-0.222651	-0.0800974	-0.188016	0.0800974	-0.188016	0.163716	-0.222651	-0.00232663	-0.00147081	-0.00229813	-0.00350394	-0.000562727	0.00417719
i1_s4_f06_p2_d2.jpg	i1_s4_f06	s4	f06	1961.27	7.58135	-0.24406	0.238038	-0.247249	0.0544319	-0.268475	-0.131882	0.24406	0.238038	0.247249	0.0544319	0.268475	-0.131882	-0.0430778	0.196048	-0.103789	0.101983	0.0430778	0.196048	0.103789	0.101983	0	0.244911	-0.0793338	-0.0871069	-0.0272811	-0.0835931	0.0272811	-0.0835931	0.0793338	-0.0871069	-0.163579	-0.222487	-0.0803795	-0.187888	0.0803795	-0.187888	0.163579	-0.222487	-0.00224596	-0.00163963	-0.00277109	-0.00332502	-0.000550238	0.0036309
i1_s4_f08_p1_d1.jpg	i1_s4_f08	s4	f08	2018.84	7.61028	-0.236561	0.2497	-0.240095	0.0630977	-0.274242	-0.126812	0.236561	0.2497	0.240095	0.0630977	0.274242	-0.126812	-0.04762	0.186626	-0.11043	0.0979181	0.04762	0.186626	0.11043	0.0979181	0	0.234806	-0.0785142	-0.0910259	-0.0268805	-0.0828644	0.0268805	-0.0828644	0.0785142	-0.0910259	-0.168925	-0.218225	-0.0845991	-0.195818	0.0845991	-0.195818	0.168925	-0.218225	-0.00159463	-0.00573461	0.00917616	0.00943238	6.4921e-05	-0.00599877
i1_s4_f08_p1_d2.jpg	i1_s4_f08	s4	f08	2019.05	7.61038	-0.236206	0.249925	-0.240079	0.0636847	-0.27421	-0.127233	0.236206	0.249925	0.240079	0.0636847	0.27421	-0.127233	-0.0472784	0.186524	-0.110757	0.097823	0.0472784	0.186524	0.110757	0.097823	0	0.23436	-0.0791752	-0.0914462	-0.0262109	-0.0822686	0.0262109	-0.0822686	0.0791752	-0.0914462	-0.168571	-0.218631	-0.0849181	-0.195557	0.0849181	-0.195557	0.168571	-0.218631	-0.00164739	-0.00461455	0.00896563	0.00885691	-0.000623557	-0.0062684
i1_s4_f08_p2_d1.jpg	i1_s4_f08	s4	f08	2030.53	7.61605	-0.236527	0.249161	-0.239454	0.0643719	-0.27333	-0.128557	0.236527	0.249161	0.239454	0.0643719	0.27333	-0.128557	-0.0483761	0.18648	-0.109787	0.0992699	0.0483761	0.18648	0.109787	0.0992699	0	0.235383	-0.0783945	-0.090306	-0.0260592	-0.0818474	0.0260592	-0.0818474	0.0783945	-0.090306	-0.167626	-0.220403	-0.0847551	-0.19586	0.0847551	-0.19586	0.167626	-0.220403	-0.00233272	-0.00493552	0.00893236	0.00878928	-0.000828171	-0.00476752
i1_s4_f08_p2_d2.jpg	i1_s4_f08	s4	f08	2030.35	7.61596	-0.236541	0.249533	-0.239484	0.0637324	-0.273026	-0.128545	0.236541	0.249533	0.239484	0.0637324	0.273026	-0.128545	-0.0480468	0.186855	-0.109463	0.0993012	0.0480468	0.186855	0.109463	0.0993012	0	0.235073	-0.0787451	-0.0899675	-0.0263917	-0.0825147	0.0263917	-0.0825147	0.0787451	-0.0899675	-0.167633	-0.220398	-0.0850831	-0.195533	0.0850831	-0.195533	0.167633	-0.220398	-0.00251018	-0.00513278	0.00892465	0.00892681	-0.000350669	-0.00398392
i1_s4_f09_p1_d1.jpg	i1_s4_f09	s4	f09	1956.19	7.57875	-0.251162	0.234937	-0.253331	0.0449629	-0.279771	-0.119979	0.251162	0.234937	0.253331	0.0449629	0.279771	-0.119979	-0.0596764	0.180928	-0.0977133	0.105192	0.0596764	0.180928	0.0977133	0.105192	0	0.23636	-0.0833826	-0.0850488	-0.0333621	-0.0776803	0.0333621	-0.0776803	0.0833826	-0.0850488	-0.169108	-0.214204	-0.0893326	-0.187288	0.0893326	-0.187288	0.169108	-0.214204	0.00986089	-0.00195588	0.000655516	-0.00329861	0.00248185	0.00567044
i1_s4_f09_p1_d2.jpg	i1_s4_f09	s4	f09	1957.04	7.57919	-0.251018	0.235094	-0.252876	0.0448441	-0.279657	-0.120015	0.251018	0.235094	0.252876	0.0448441	0.279657	-0.120015	-0.0593074	0.181457	-0.0976581	0.104716	0.0593074	0.181457	0.0976581	0.104716	0	0.236499	-0.0833398	-0.0851038	-0.0336634	-0.0773981	0.0336634	-0.0773981	0.0833398	-0.0851038	-0.16972	-0.214201	-0.0885829	-0.187643	0.0885829	-0.187643	0.16972	-0.214201	0.00973813	-0.000695143	0.000977653	-0.00378794	0.00254251	0.00517141
i1_s4_f09_p2_d1.jpg	i1_s4_f09	s4	f09	1948.92	7.57503	-0.253176	0.234801	-0.253969	0.0437149	-0.280848	-0.118686	0.253176	0.234801	0.253969	0.0437149	0.280848	-0.118686	-0.0602672	0.180583	-0.097423	0.103874	0.0602672	0.180583	0.097423	0.103874	0	0.235155	-0.0833589	-0.0846988	-0.0348561	-0.077975	0.0348561	-0.077975	0.0833589	-0.0846988	-0.169377	-0.212567	-0.0900123	-0.186623	0.0900123	-0.186623	0.169377	-0.212567	0.00885212	-0.0017768	0.0013209	-0.00350665	0.00185022	0.00520807
i1_s4_f09_p2_d2.jpg	i1_s4_f09	s4	f09	1948.04	7.57458	-0.252585	0.234815	-0.254069	0.0447168	-0.280635	-0.118828	0.252585	0.234815	0.254069	0.0447168	0.280635	-0.118828	-0.0599452	0.180584	-0.0978269	0.104195	0.0599452	0.180584	0.0978269	0.104195	0	0.234505	-0.083394	-0.084102	-0.034548	-0.0784513	0.034548	-0.0784513	0.083394	-0.084102	-0.169099	-0.212713	-0.09005	-0.187469	0.09005	-0.187469	0.169099	-0.212713	0.0093171	-0.00173354	0.00106224	-0.00309674	0.00257528	0.00457083
i1_s4_f10_p1_d1.jpg	i1_s4_f10	s4	f10	2056.49	7.62875	-0.25478	0.243851	-0.247224	0.0351154	-0.26942	-0.125325	0.25478	0.243851	0.247224	0.0351154	0.26942	-0.125325	-0.0484924	0.191575	-0.113099	0.102854	0.0484924	0.191575	0.113099	0.102854	0	0.23212	-0.0796368	-0.0892329	-0.0297141	-0.0756573	0.0297141	-0.0756573	0.0796368	-0.0892329	-0.167055	-0.212668	-0.0857665	-0.186573	0.0857665	-0.186573	0.167055	-0.212668	-0.00151183	-0.00485263	0.00109211	0.0122961	0.00248535	0.0010316
i1_s4_f10_p1_d2.jpg	i1_s4_f10	s4	f10	2056.09	7.62856	-0.253523	0.244135	-0.246923	0.0356718	-0.26979	-0.125118	0.253523	0.244135	0.246923	0.0356718	0.26979	-0.125118	-0.0478582	0.191191	-0.113466	0.103109	0.0478582	0.191191	0.113466	0.103109	0	0.232048	-0.0796503	-0.0890252	-0.0290582	-0.0758002	0.0290582	-0.0758002	0.0796503	-0.0890252	-0.16742	-0.213147	-0.0861279	-0.18704	0.0861279	-0.18704	0.16742	-0.213147	-0.00168466	-0.00540114	0.00153479	0.0120879	0.00196028	0.00187023
i1_s4_f10_p2_d1.jpg	i1_s4_f10	s4	f10	2056.52	7.62877	-0.253516	0.24347	-0.246819	0.0356909	-0.269414	-0.126413	0.253516	0.24347	0.246819	0.0356909	0.269414	-0.126413	-0.0482401	0.192222	-0.112811	0.104474	0.0482401	0.192222	0.112811	0.104474	0	0.230727	-0.079951	-0.0889862	-0.0290595	-0.075102	0.0290595	-0.075102	0.079951	-0.0889862	-0.167052	-0.21408	-0.0854882	-0.18664	0.0854882	-0.18664	0.167052	-0.21408	-0.00118201	-0.00553621	0.00173778	0.012583	0.00237228	0.00180033
i1_s4_f10_p2_d2.jpg	i1_s4_f10	s4	f10	2057.18	7.62909	-0.254098	0.243897	-0.246745	0.0358379	-0.268639	-0.126229	0.254098	0.243897	0.246745	0.0358379	0.268639	-0.126229	-0.047878	0.191979	-0.113106	0.10426	0.047878	0.191979	0.113106	0.10426	0	0.230494	-0.0796003	-0.088791	-0.0290577	-0.0749193	0.0290577	-0.0749193	0.0796003	-0.088791	-0.16699	-0.213867	-0.0861095	-0.187415	0.0861095	-0.187415	0.16699	-0.213867	-0.00188391	-0.00549808	0.00167392	0.0122676	0.00295859	0.00280293
i1_s4_f11_p1_d1.jpg	i1_s4_f11	s4	f11	2143.57	7.67023	-0.267164	0.225184	-0.25198	0.0228363	-0.280141	-0.123684	0.267164	0.225184	0.25198	0.0228363	0.280141	-0.123684	-0.0531171	0.189222	-0.100284	0.109108	0.0531171	0.189222	0.100284	0.109108	0	0.239427	-0.0835397	-0.0826027	-0.0326487	-0.0704535	0.0326487	-0.0704535	0.0835397	-0.0826027	-0.170035	-0.208286	-0.0870847	-0.181037	0.0870847	-0.181037	0.170035	-0.208286	0.00591326	-0.00249399	-0.00151235	-0.0062831	-0.00200081	0.00924678
i1_s4_f11_p1_d2.jpg	i1_s4_f11	s4	f11	2146.16	7.67143	-0.266189	0.225879	-0.251651	0.0228489	-0.280404	-0.124101	0.266189	0.225879	0.251651	0.0228489	0.280404	-0.124101	-0.0524187	0.189341	-0.100153	0.109018	0.0524187	0.189341	0.100153	0.109018	0	0.239479	-0.083748	-0.0821296	-0.0313402	-0.0703133	0.0313402	-0.0703133	0.083748	-0.0821296	-0.169808	-0.208905	-0.0866519	-0.181378	0.0866519	-0.181378	0.169808	-0.208905	0.00604694	-0.00236581	-0.00146682	-0.0064769	-0.00138849	0.00905298
i1_s4_f11_p2_d1.jpg	i1_s4_f11	s4	f11	2145.74	7.67124	-0.265914	0.225514	-0.250715	0.022721	-0.279546	-0.125201	0.265914	0.225514	0.250715	0.022721	0.279546	-0.125201	-0.0527032	0.189551	-0.100431	0.1089	0.0527032	0.189551	0.100431	0.1089	0	0.241648	-0.0824905	-0.0816155	-0.0326063	-0.0691513	0.0326063	-0.0691513	0.0824905	-0.0816155	-0.170173	-0.210019	-0.0866821	-0.181523	0.0866821	-0.181523	0.170173	-0.210019	0.00582663	-0.00172903	-0.00262337	-0.00608757	-0.00184542	0.00899428
i1_s4_f11_p2_d2.jpg	i1_s4_f11	s4	f11	2146.82	7.67174	-0.266419	0.226287	-0.250591	0.0223295	-0.279091	-0.124888	0.266419	0.226287	0.250591	0.0223295	0.279091	-0.124888	-0.0526804	0.189709	-0.100069	0.109096	0.0526804	0.189709	0.100069	0.109096	0	0.241464	-0.0818139	-0.0813226	-0.0313167	-0.0701406	0.0313167	-0.0701406	0.0818139	-0.0813226	-0.16977	-0.209665	-0.0866357	-0.182136	0.0866357	-0.182136	0.16977	-0.209665	0.00572226	-0.00137068	-0.0021154	-0.00636061	-0.00168253	0.0093541
i1_s4_f12_p1_d1.jpg	i1_s4_f12	s4	f12	2065.17	7.63297	-0.243483	0.25755	-0.245993	0.044608	-0.275334	-0.125633	0.243483	0.25755	0.245993	0.044608	0.275334	-0.125633	-0.0537073	0.181913	-0.109033	0.102266	0.0537073	0.181913	0.109033	0.102266	0	0.226245	-0.0807579	-0.0883722	-0.0308818	-0.082048	0.0308818	-0.082048	0.0807579	-0.0883722	-0.165586	-0.216316	-0.078456	-0.187091	0.078456	-0.187091	0.165586	-0.216316	0.000207761	-0.00163255	0.00605309	0.00734061	-0.00116468	0.000300562
i1_s4_f12_p1_d2.jpg	i1_s4_f12	s4	f12	2066.62	7.63367	-0.243318	0.257186	-0.246159	0.0443809	-0.275144	-0.125077	0.243318	0.257186	0.246159	0.0443809	0.275144	-0.125077	-0.0543384	0.181914	-0.109284	0.102668	0.0543384	0.181914	0.109284	0.102668	0	0.226899	-0.0813505	-0.0888349	-0.0308658	-0.0821854	0.0308658	-0.0821854	0.0813505	-0.0888349	-0.165146	-0.216679	-0.0784018	-0.186822	0.0784018	-0.186822	0.165146	-0.216679	4.73887e-05	-0.00168238	0.00597481	0.00663416	-0.0010899	0.000286202
i1_s4_f12_p2_d1.jpg	i1_s4_f12	s4	f12	2064.37	7.63258	-0.242843	0.257134	-0.246143	0.0438986	-0.275054	-0.124822	0.242843	0.257134	0.246143	0.0438986	0.275054	-0.124822	-0.0537753	0.181189	-0.108321	0.102116	0.0537753	0.181189	0.108321	0.102116	0	0.230686	-0.0807217	-0.0888645	-0.0315509	-0.0831983	0.0315509	-0.0831983	0.0807217	-0.0888645	-0.16582	-0.217173	-0.0791029	-0.185622	0.0791029	-0.185622	0.16582	-0.217173	-9.49434e-05	-0.00134195	0.00602984	0.00661273	-0.000498289	0.000156243
i1_s4_f12_p2_d2.jpg	i1_s4_f12	s4	f12	2066.86	7.63379	-0.243193	0.255543	-0.246818	0.0442326	-0.275696	-0.124942	0.243193	0.255543	0.246818	0.0442326	0.275696	-0.124942	-0.0540378	0.181006	-0.108182	0.102367	0.0540378	0.181006	0.108182	0.102367	0	0.231436	-0.0806243	-0.0880399	-0.0311809	-0.0827173	0.0311809	-0.0827173	0.0806243	-0.0880399	-0.165278	-0.216843	-0.0790001	-0.186324	0.0790001	-0.186324	0.165278	-0.216843	-3.27124e-05	-0.00107321	0.0051621	0.00720453	4.26833e-06	8.59919e-05
i1_s4_f13_p1_d1.jpg	i1_s4_f13	s4	f13	2092.51	7.64612	-0.262517	0.23355	-0.259175	0.0341311	-0.269077	-0.120294	0.262517	0.23355	0.259175	0.0341311	0.269077	-0.120294	-0.0594744	0.181438	-0.113744	0.102961	0.0594744	0.181438	0.113744	0.102961	0	0.226682	-0.084872	-0.0792095	-0.036052	-0.0612159	0.036052	-0.0612159	0.084872	-0.0792095	-0.170762	-0.22183	-0.0799492	-0.182872	0.0799492	-0.182872	0.170762	-0.22183	0.00261972	0.000273018	0.0053693	0.00606844	0.000973718	-0.00772943
i1_s4_f13_p1_d2.jpg	i1_s4_f13	s4	f13	2089.15	7.64451	-0.261939	0.233573	-0.259249	0.033831	-0.269142	-0.119832	0.261939	0.233573	0.259249	0.033831	0.269142	-0.119832	-0.0585735	0.181702	-0.113597	0.103436	0.0585735	0.181702	0.113597	0.103436	0	0.226673	-0.0850069	-0.0790201	-0.035442	-0.0609977	0.035442	-0.0609977	0.0850069	-0.0790201	-0.170394	-0.222532	-0.0794395	-0.183497	0.0794395	-0.183497	0.170394	-0.222532	0.00243205	0.000601172	0.00607038	0.00642417	0.000561346	-0.0070823
i1_s4_f13_p2_d1.jpg	i1_s4_f13	s4	f13	2090.91	7.64536	-0.261375	0.23405	-0.260029	0.0338679	-0.268244	-0.120345	0.261375	0.23405	0.260029	0.0338679	0.268244	-0.120345	-0.0594755	0.182176	-0.113811	0.103073	0.0594755	0.182176	0.113811	0.103073	0	0.224566	-0.0855907	-0.0789092	-0.0357328	-0.0599387	0.0357328	-0.0599387	0.0855907	-0.0789092	-0.170904	-0.222626	-0.079702	-0.183631	0.079702	-0.183631	0.170904	-0.222626	0.00310587	0.00108317	0.00539453	0.00562844	0.000680686	-0.00792697
i1_s4_f13_p2_d2.jpg	i1_s4_f13	s4	f13	2090.06	7.64495	-0.261147	0.234508	-0.259482	0.0332814	-0.268331	-0.120335	0.261147	0.234508	0.259482	0.0332814	0.268331	-0.120335	-0.0588472	0.182286	-0.113848	0.103818	0.0588472	0.182286	0.113848	0.103818	0	0.224373	-0.0852913	-0.0788931	-0.0354261	-0.0599025	0.0354261	-0.0599025	0.0852913	-0.0788931	-0.170303	-0.222983	-0.0800584	-0.183966	0.0800584	-0.183966	0.170303	-0.222983	0.00330565	0.00092767	0.00536746	0.0051441	0.000751198	-0.00775921
i1_s4_f14_p1_d1.jpg	i1_s4_f14	s4	f14	1971.78	7.58669	-0.24605	0.23503	-0.251301	0.042183	-0.26938	-0.135528	0.24605	0.23503	0.251301	0.042183	0.26938	-0.135528	-0.0451803	0.191918	-0.109849	0.10783	0.0451803	0.191918	0.109849	0.10783	0	0.23647	-0.0809676	-0.0832439	-0.0305695	-0.0713973	0.0305695	-0.0713973	0.0809676	-0.0832439	-0.168183	-0.217459	-0.0882618	-0.187568	0.0882618	-0.187568	0.168183	-0.217459	-0.00123113	-0.000369766	0.00113105	0.00125263	-0.00481011	0.0012177
i1_s4_f14_p1_d2.jpg	i1_s4_f14	s4	f14	1972.2	7.5869	-0.24704	0.23422	-0.251597	0.0421076	-0.269332	-0.135924	0.24704	0.23422	0.251597	0.0421076	0.269332	-0.135924	-0.0451633	0.19215	-0.109125	0.107386	0.0451633	0.19215	0.109125	0.107386	0	0.237056	-0.0809583	-0.0822595	-0.0298615	-0.0711237	0.0298615	-0.0711237	0.0809583	-0.0822595	-0.168147	-0.217488	-0.0878965	-0.187596	0.0878965	-0.187596	0.168147	-0.217488	-0.00104003	-0.000496643	0.0013884	0.00113825	-0.00481554	0.00144987
i1_s4_f14_p2_d1.jpg	i1_s4_f14	s4	f14	1970.89	7.58624	-0.246852	0.234135	-0.251044	0.0426087	-0.269129	-0.136477	0.246852	0.234135	0.251044	0.0426087	0.269129	-0.136477	-0.0452107	0.192053	-0.109887	0.107246	0.0452107	0.192053	0.109887	0.107246	0	0.235182	-0.0813492	-0.0811372	-0.0309288	-0.0696565	0.0309288	-0.0696565	0.0813492	-0.0811372	-0.168952	-0.218816	-0.0882886	-0.187547	0.0882886	-0.187547	0.168952	-0.218816	-0.00151035	0.00114846	0.000945036	0.00212212	-0.00236335	0.002172
i1_s4_f14_p2_d2.jpg	i1_s4_f14	s4	f14	1973.16	7.58739	-0.247271	0.234145	-0.251106	0.0424928	-0.269176	-0.136746	0.247271	0.234145	0.251106	0.0424928	0.269176	-0.136746	-0.0451427	0.19211	-0.109404	0.10774	0.0451427	0.19211	0.109404	0.10774	0	0.234832	-0.0812626	-0.0814651	-0.0305417	-0.0693097	0.0305417	-0.0693097	0.0812626	-0.0814651	-0.168414	-0.219327	-0.0878362	-0.187055	0.0878362	-0.187055	0.168414	-0.219327	-0.00140735	0.0015555	0.00134098	0.00218806	-0.00270432	0.00259002
i1_s4_f15_p1_d1.jpg	i1_s4_f15	s4	f15	2064.14	7.63247	-0.245411	0.241928	-0.25669	0.0430051	-0.277961	-0.124051	0.245411	0.241928	0.25669	0.0430051	0.277961	-0.124051	-0.0484926	0.184512	-0.116871	0.0912147	0.0484926	0.184512	0.116871	0.0912147	0	0.234629	-0.0820221	-0.0808443	-0.0308884	-0.0761803	0.0308884	-0.0761803	0.0820221	-0.0808443	-0.166726	-0.214057	-0.0926326	-0.182843	0.0926326	-0.182843	0.166726	-0.214057	-0.00405526	-0.000838701	0.00336745	-0.00183796	-0.00115071	0.00840562
i1_s4_f15_p1_d2.jpg	i1_s4_f15	s4	f15	2065.16	7.63296	-0.24528	0.241398	-0.256884	0.0429155	-0.277818	-0.123724	0.24528	0.241398	0.256884	0.0429155	0.277818	-0.123724	-0.0481364	0.184672	-0.116478	0.0917567	0.0481364	0.184672	0.116478	0.0917567	0	0.235097	-0.0819795	-0.0805396	-0.0315336	-0.0762118	0.0315336	-0.0762118	0.0819795	-0.0805396	-0.166305	-0.214672	-0.0925849	-0.183143	0.0925849	-0.183143	0.166305	-0.214672	-0.00349205	-0.000644635	0.00370802	-0.00198127	-0.00170821	0.00791635
i1_s4_f15_p2_d1.jpg	i1_s4_f15	s4	f15	2062.26	7.63156	-0.245952	0.240753	-0.256245	0.0423357	-0.277228	-0.123881	0.245952	0.240753	0.256245	0.0423357	0.277228	-0.123881	-0.0485373	0.184943	-0.115976	0.0919072	0.0485373	0.184943	0.115976	0.0919072	0	0.237094	-0.0817617	-0.0802995	-0.0315765	-0.0769667	0.0315765	-0.0769667	0.0817617	-0.0802995	-0.167199	-0.214289	-0.092387	-0.18305	0.092387	-0.18305	0.167199	-0.214289	-0.00344735	-0.00107779	0.00344821	-0.00210137	-0.00168479	0.0084387
i1_s4_f15_p2_d2.jpg	i1_s4_f15	s4	f15	2061.6	7.63124	-0.245703	0.240497	-0.256329	0.0423534	-0.277662	-0.123594	0.245703	0.240497	0.256329	0.0423534	0.277662	-0.123594	-0.048225	0.184673	-0.116676	0.0919391	0.048225	0.184673	0.116676	0.0919391	0	0.23784	-0.0814595	-0.0799936	-0.0319207	-0.0769917	0.0319207	-0.0769917	0.0814595	-0.0799936	-0.166262	-0.215024	-0.0924178	-0.182779	0.0924178	-0.182779	0.166262	-0.215024	-0.00395389	-0.000995962	0.00347572	-0.00236306	-0.00182204	0.00848846
i1_s4_f16_p1_d1.jpg	i1_s4_f16	s4	f16	1985.29	7.59352	-0.239222	0.24093	-0.24077	0.0533806	-0.271575	-0.127829	0.239222	0.24093	0.24077	0.0533806	0.271575	-0.127829	-0.0418342	0.19679	-0.114397	0.099166	0.0418342	0.19679	0.114397	0.099166	0	0.228207	-0.086993	-0.0867118	-0.0327955	-0.0749312	0.0327955	-0.0749312	0.086993	-0.0867118	-0.171966	-0.226278	-0.0832675	-0.18862	0.0832675	-0.18862	0.171966	-0.226278	0.00436041	0.00816988	0.00283677	-0.00109607	-0.000998466	-0.00715807
i1_s4_f16_p1_d2.jpg	i1_s4_f16	s4	f16	1987.6	7.59468	-0.238952	0.241542	-0.240503	0.0538654	-0.271262	-0.127838	0.238952	0.241542	0.240503	0.0538654	0.271262	-0.127838	-0.0414505	0.196778	-0.113924	0.09892	0.0414505	0.196778	0.113924	0.09892	0	0.22849	-0.0868949	-0.0867543	-0.03241	-0.0753367	0.03241	-0.0753367	0.0868949	-0.0867543	-0.171774	-0.226864	-0.0835185	-0.188557	0.0835185	-0.188557	0.171774	-0.226864	0.00476142	0.00846204	0.00257913	-0.00113562	-0.000543648	-0.00650779
i1_s4_f16_p2_d1.jpg	i1_s4_f16	s4	f16	1983.53	7.59264	-0.239096	0.24152	-0.240694	0.0534356	-0.271557	-0.126184	0.239096	0.24152	0.240694	0.0534356	0.271557	-0.126184	-0.0418929	0.1974	-0.114569	0.0986551	0.0418929	0.1974	0.114569	0.0986551	0	0.227834	-0.0870842	-0.0874927	-0.031449	-0.0770177	0.031449	-0.0770177	0.0870842	-0.0874927	-0.172144	-0.225435	-0.0837195	-0.188798	0.0837195	-0.188798	0.172144	-0.225435	0.00552813	0.00782783	0.00359948	-0.00108796	-0.00193618	-0.00663095
i1_s4_f16_p2_d2.jpg	i1_s4_f16	s4	f16	1982.56	7.59214	-0.239204	0.241574	-0.240441	0.053399	-0.272021	-0.126304	0.239204	0.241574	0.240441	0.053399	0.272021	-0.126304	-0.0415728	0.197066	-0.11426	0.0986187	0.0415728	0.197066	0.11426	0.0986187	0	0.228553	-0.0867801	-0.0875969	-0.0321521	-0.0764801	0.0321521	-0.0764801	0.0867801	-0.0875969	-0.17154	-0.225952	-0.0834044	-0.188601	0.0834044	-0.188601	0.17154	-0.225952	0.00471211	0.0077769	0.00317074	-0.000463304	-0.00232633	-0.00669133
i1_s4_f17_p1_d1.jpg	i1_s4_f17	s4	f17	2114.58	7.65661	-0.231967	0.257273	-0.255241	0.0416744	-0.27698	-0.125373	0.231967	0.257273	0.255241	0.0416744	0.27698	-0.125373	-0.045433	0.182828	-0.105759	0.0933189	0.045433	0.182828	0.105759	0.0933189	0	0.230471	-0.0826915	-0.0825104	-0.0404963	-0.0760113	0.0404963	-0.0760113	0.0826915	-0.0825104	-0.168029	-0.222334	-0.0843369	-0.1841	0.0843369	-0.1841	0.168029	-0.222334	0.00865476	0.00235546	0.0021048	-0.0108603	-0.00603185	0.00237503
i1_s4_f17_p1_d2.jpg	i1_s4_f17	s4	f17	2115.14	7.65688	-0.23223	0.25721	-0.254843	0.0419873	-0.27723	-0.125021	0.23223	0.25721	0.254843	0.0419873	0.27723	-0.125021	-0.0454193	0.183424	-0.10508	0.0939363	0.0454193	0.183424	0.10508	0.0939363	0	0.22912	-0.0826698	-0.0828108	-0.0404838	-0.0772811	0.0404838	-0.0772811	0.0826698	-0.0828108	-0.168304	-0.222274	-0.0843133	-0.183731	0.0843133	-0.183731	0.168304	-0.222274	0.0087893	0.00283254	0.0017515	-0.0107189	-0.00626244	0.0018519
i1_s4_f17_p2_d1.jpg	i1_s4_f17	s4	f17	2117.25	7.65787	-0.231727	0.257146	-0.254489	0.04204	-0.276675	-0.12524	0.231727	0.257146	0.254489	0.04204	0.276675	-0.12524	-0.0456732	0.183011	-0.10522	0.0941949	0.0456732	0.183011	0.10522	0.0941949	0	0.230917	-0.0829192	-0.0829735	-0.0407419	-0.076808	0.0407419	-0.076808	0.0829192	-0.0829735	-0.168431	-0.222657	-0.0838931	-0.184171	0.0838931	-0.184171	0.168431	-0.222657	0.00896285	0.0028393	0.00206441	-0.0109498	-0.00698724	0.00168465
i1_s4_f17_p2_d2.jpg	i1_s4_f17	s4	f17	2117.46	7.65797	-0.232333	0.25704	-0.254787	0.0416433	-0.276633	-0.124642	0.232333	0.25704	0.254787	0.0416433	0.276633	-0.124642	-0.0453493	0.182596	-0.105853	0.0941182	0.0453493	0.182596	0.105853	0.0941182	0	0.23083	-0.0829068	-0.0830436	-0.0410536	-0.0768683	0.0410536	-0.0768683	0.0829068	-0.0830436	-0.168743	-0.222368	-0.0838867	-0.183889	0.0838867	-0.183889	0.168743	-0.222368	0.00864258	0.00226559	0.00199779	-0.0105454	-0.00679839	0.00113319
i1_s4_f18_p1_d1.jpg	i1_s4_f18	s4	f18	1974.8	7.58822	-0.2442	0.247922	-0.258382	0.0381873	-0.274452	-0.12205	0.2442	0.247922	0.258382	0.0381873	0.274452	-0.12205	-0.0600037	0.178582	-0.11839	0.092447	0.0600037	0.178582	0.11839	0.092447	0	0.235812	-0.0885312	-0.0857967	-0.036087	-0.0715882	0.036087	-0.0715882	0.0885312	-0.0857967	-0.169537	-0.213081	-0.0813126	-0.182528	0.0813126	-0.182528	0.169537	-0.213081	-0.000159217	0.00378492	-0.00730288	0.00934788	0.00329008	-0.0033751
i1_s4_f18_p1_d2.jpg	i1_s4_f18	s4	f18	1974.82	7.58823	-0.244194	0.247846	-0.258375	0.0384614	-0.274791	-0.121777	0.244194	0.247846	0.258375	0.0384614	0.274791	-0.121777	-0.0599993	0.178503	-0.118387	0.0923742	0.0599993	0.178503	0.118387	0.0923742	0	0.235738	-0.0888722	-0.0855248	-0.0360862	-0.072004	0.0360862	-0.072004	0.0888722	-0.0855248	-0.169189	-0.213494	-0.0809639	-0.182254	0.0809639	-0.182254	0.169189	-0.213494	-0.000726097	0.003871	-0.0072524	0.00909394	0.00362953	-0.00293231
i1_s4_f18_p2_d1.jpg	i1_s4_f18	s4	f18	1977.42	7.58955	-0.243544	0.248346	-0.258435	0.0381622	-0.274054	-0.121791	0.243544	0.248346	0.258435	0.0381622	0.274054	-0.121791	-0.0596434	0.17844	-0.11859	0.0923525	0.0596434	0.17844	0.11859	0.0923525	0	0.236929	-0.088747	-0.085977	-0.0346891	-0.071429	0.0346891	-0.071429	0.088747	-0.085977	-0.169303	-0.213389	-0.0808707	-0.183178	0.0808707	-0.183178	0.169303	-0.213389	-0.000495536	0.00290835	-0.00697758	0.00906576	0.00290565	-0.00443514
i1_s4_f18_p2_d2.jpg	i1_s4_f18	s4	f18	1979.48	7.59059	-0.243284	0.248626	-0.257815	0.0379764	-0.274453	-0.121464	0.243284	0.248626	0.257815	0.0379764	0.274453	-0.121464	-0.0595796	0.178791	-0.118465	0.0927953	0.0595796	0.178791	0.118465	0.0927953	0	0.236533	-0.0886562	-0.0860284	-0.0349951	-0.0718413	0.0349951	-0.0718413	0.0886562	-0.0860284	-0.168778	-0.213305	-0.0807814	-0.183817	0.0807814	-0.183817	0.168778	-0.213305	-0.000425193	0.00294053	-0.00727316	0.00909537	0.00223245	-0.00404966
i1_s4_f19_p1_d1.jpg	i1_s4_f19	s4	f19	2105.63	7.65237	-0.246472	0.246525	-0.233494	0.0436112	-0.271577	-0.128318	0.246472	0.246525	0.233494	0.0436112	0.271577	-0.128318	-0.0498876	0.197416	-0.109815	0.0971288	0.0498876	0.197416	0.109815	0.0971288	0	0.241971	-0.0762733	-0.0885295	-0.0270463	-0.0735441	0.0270463	-0.0735441	0.0762733	-0.0885295	-0.163534	-0.222827	-0.0843986	-0.192448	0.0843986	-0.192448	0.163534	-0.222827	-0.00647314	0.0123411	0.0161256	0.00801644	2.49441e-05	-0.00974743
i1_s4_f19_p1_d2.jpg	i1_s4_f19	s4	f19	2104.83	7.65199	-0.246242	0.246055	-0.233912	0.0433767	-0.271025	-0.128284	0.246242	0.246055	0.233912	0.0433767	0.271025	-0.128284	-0.0499004	0.19757	-0.110179	0.0982225	0.0499004	0.19757	0.110179	0.0982225	0	0.241808	-0.075648	-0.0884708	-0.0263932	-0.0734599	0.0263932	-0.0734599	0.075648	-0.0884708	-0.163595	-0.223151	-0.0844293	-0.192761	0.0844293	-0.192761	0.163595	-0.223151	-0.00637752	0.0127134	0.0155458	0.00869885	-0.000269126	-0.010023
i1_s4_f19_p2_d1.jpg	i1_s4_f19	s4	f19	2108.79	7.65387	-0.246258	0.24608	-0.23358	0.0432689	-0.271453	-0.12923	0.246258	0.24608	0.23358	0.0432689	0.271453	-0.12923	-0.0501611	0.197379	-0.109349	0.0975615	0.0501611	0.197379	0.109349	0.0975615	0	0.24435	-0.0755597	-0.0884766	-0.0276405	-0.0738663	0.0276405	-0.0738663	0.0755597	-0.0884766	-0.162982	-0.222323	-0.0843051	-0.192569	0.0843051	-0.192569	0.162982	-0.222323	-0.00575828	0.012532	0.0155927	0.00799229	-0.000972492	-0.0100602
i1_s4_f19_p2_d2.jpg	i1_s4_f19	s4	f19	2109.47	7.65419	-0.245838	0.246639	-0.233512	0.0429385	-0.270725	-0.129193	0.245838	0.246639	0.233512	0.0429385	0.270725	-0.129193	-0.0501447	0.197314	-0.109622	0.09752	0.0501447	0.197314	0.109622	0.09752	0	0.244288	-0.0764973	-0.0887682	-0.0273093	-0.0738086	0.0273093	-0.0738086	0.0764973	-0.0887682	-0.163909	-0.222587	-0.0839475	-0.192199	0.0839475	-0.192199	0.163909	-0.222587	-0.00618652	0.0119678	0.0160853	0.00838732	-0.00118348	-0.00995499
i1_s4_f20_p1_d1.jpg	i1_s4_f20	s4	f20	2044.37	7.62284	-0.240772	0.246453	-0.252145	0.0429161	-0.265932	-0.130088	0.240772	0.246453	0.252145	0.0429161	0.265932	-0.130088	-0.0556437	0.184466	-0.109307	0.105972	0.0556437	0.184466	0.109307	0.105972	0	0.243745	-0.0791232	-0.0907997	-0.0295024	-0.0760813	0.0295024	-0.0760813	0.0791232	-0.0907997	-0.163992	-0.214621	-0.0932051	-0.190089	0.0932051	-0.190089	0.163992	-0.214621	0.00224435	0.00243838	-0.00301023	-0.00194732	-0.00135999	6.30617e-06
i1_s4_f20_p1_d2.jpg	i1_s4_f20	s4	f20	2042.24	7.6218	-0.240693	0.246413	-0.25174	0.0426641	-0.265546	-0.129856	0.240693	0.246413	0.25174	0.0426641	0.265546	-0.129856	-0.0560344	0.184697	-0.109425	0.106454	0.0560344	0.184697	0.109425	0.106454	0	0.243366	-0.0792059	-0.0908594	-0.0292026	-0.0761251	0.0292026	-0.0761251	0.0792059	-0.0908594	-0.1645	-0.214479	-0.0936376	-0.190592	0.0936376	-0.190592	0.1645	-0.214479	0.00232114	0.00286543	-0.00267934	-0.00285732	-0.00176285	0.000441464
i1_s4_f20_p2_d1.jpg	i1_s4_f20	s4	f20	2037.66	7.61956	-0.243576	0.24642	-0.253348	0.0418806	-0.267179	-0.128373	0.243576	0.24642	0.253348	0.0418806	0.267179	-0.128373	-0.0561639	0.182221	-0.110692	0.103116	0.0561639	0.182221	0.110692	0.103116	0	0.245395	-0.0787434	-0.0906391	-0.0292873	-0.077182	0.0292873	-0.077182	0.0787434	-0.0906391	-0.16522	-0.211174	-0.0938257	-0.188967	0.0938257	-0.188967	0.16522	-0.211174	-0.000938737	0.00520517	-0.00265876	-0.00145974	-0.000236478	-7.35388e-05
i1_s4_f20_p2_d2.jpg	i1_s4_f20	s4	f20	2040.46	7.62093	-0.243585	0.24683	-0.253015	0.0415616	-0.266824	-0.127796	0.243585	0.24683	0.253015	0.0415616	0.266824	-0.127796	-0.0557525	0.183051	-0.109877	0.103387	0.0557525	0.183051	0.109877	0.103387	0	0.245136	-0.0796435	-0.0924531	-0.0295851	-0.0773425	0.0295851	-0.0773425	0.0796435	-0.0924531	-0.165002	-0.211158	-0.0937012	-0.188647	0.0937012	-0.188647	0.165002	-0.211158	-0.000562516	0.00527015	-0.00267855	-0.00238735	-0.000307231	0.000339586
i1_s4_f21_p1_d1.jpg	i1_s4_f21	s4	f21	1924.96	7.56266	-0.224791	0.255152	-0.247032	0.0488247	-0.273327	-0.129655	0.224791	0.255152	0.247032	0.0488247	0.273327	-0.129655	-0.0439189	0.188459	-0.101494	0.105694	0.0439189	0.188459	0.101494	0.105694	0	0.238584	-0.0747903	-0.0938896	-0.0271403	-0.0795769	0.0271403	-0.0795769	0.0747903	-0.0938896	-0.168549	-0.218177	-0.0861193	-0.196124	0.0861193	-0.196124	0.168549	-0.218177	0.00459887	-0.012275	0.0069059	0.0104242	-0.000417653	0.00321802
i1_s4_f21_p1_d2.jpg	i1_s4_f21	s4	f21	1925.5	7.56294	-0.224679	0.255124	-0.247328	0.0485062	-0.273206	-0.129882	0.224679	0.255124	0.247328	0.0485062	0.273206	-0.129882	-0.0439293	0.188419	-0.102129	0.106404	0.0439293	0.188419	0.102129	0.106404	0	0.236766	-0.0740733	-0.0923689	-0.027154	-0.0791448	0.027154	-0.0791448	0.0740733	-0.0923689	-0.168507	-0.218749	-0.0864358	-0.196691	0.0864358	-0.196691	0.168507	-0.218749	0.00440315	-0.0121282	0.00724083	0.00950336	-0.00097748	0.0036728
i1_s4_f21_p2_d1.jpg	i1_s4_f21	s4	f21	1922.1	7.56117	-0.224174	0.255463	-0.247424	0.0489728	-0.273639	-0.128406	0.224174	0.255463	0.247424	0.0489728	0.273639	-0.128406	-0.0438529	0.187195	-0.101686	0.104937	0.0438529	0.187195	0.101686	0.104937	0	0.23912	-0.0739083	-0.0928836	-0.0271925	-0.078282	0.0271925	-0.078282	0.0739083	-0.0928836	-0.16881	-0.220222	-0.0859306	-0.196335	0.0859306	-0.196335	0.16881	-0.220222	0.00436315	-0.0122492	0.00534806	0.00956235	-3.57816e-05	0.00347585
i1_s4_f21_p2_d2.jpg	i1_s4_f21	s4	f21	1920.2	7.56019	-0.22439	0.255208	-0.244474	0.0499795	-0.273906	-0.129044	0.22439	0.255208	0.244474	0.0499795	0.273906	-0.129044	-0.0442834	0.187576	-0.102165	0.105943	0.0442834	0.187576	0.102165	0.105943	0	0.238512	-0.0746822	-0.0924277	-0.0265006	-0.078892	0.0265006	-0.078892	0.0746822	-0.0924277	-0.169326	-0.22023	-0.0863599	-0.197369	0.0863599	-0.197369	0.169326	-0.22023	0.00437659	-0.0116929	0.00342999	0.00937436	0.000312652	0.00338833
i1_s4_f22_p1_d1.jpg	i1_s4_f22	s4	f22	2021.95	7.61182	-0.244868	0.255637	-0.24017	0.0372864	-0.269997	-0.122486	0.244868	0.255637	0.24017	0.0372864	0.269997	-0.122486	-0.0427681	0.190591	-0.10177	0.108485	0.0427681	0.190591	0.10177	0.108485	0	0.232305	-0.0790289	-0.0878128	-0.0247871	-0.0830321	0.0247871	-0.0830321	0.0790289	-0.0878128	-0.161143	-0.221498	-0.087496	-0.193323	0.087496	-0.193323	0.161143	-0.221498	0.00523729	0.00179448	-0.00506131	-0.00156745	0.00138274	0.00275123
i1_s4_f22_p1_d2.jpg	i1_s4_f22	s4	f22	2024.17	7.61292	-0.244934	0.255214	-0.239905	0.0367669	-0.270373	-0.122492	0.244934	0.255214	0.239905	0.0367669	0.270373	-0.122492	-0.0427187	0.190912	-0.101656	0.10856	0.0427187	0.190912	0.101656	0.10856	0	0.23258	-0.0786034	-0.088195	-0.0244219	-0.0824098	0.0244219	-0.0824098	0.0786034	-0.088195	-0.161301	-0.221395	-0.0880737	-0.193251	0.0880737	-0.193251	0.161301	-0.221395	0.0054199	0.00178471	-0.00452361	-0.00123565	0.00124326	0.0027389
i1_s4_f22_p2_d1.jpg	i1_s4_f22	s4	f22	2023.31	7.61249	-0.244046	0.255871	-0.23967	0.0369327	-0.270512	-0.122694	0.244046	0.255871	0.23967	0.0369327	0.270512	-0.122694	-0.043074	0.190831	-0.101336	0.108761	0.043074	0.190831	0.101336	0.108761	0	0.23152	-0.0786421	-0.0870513	-0.0237436	-0.0819197	0.0237436	-0.0819197	0.0786421	-0.0870513	-0.16137	-0.222673	-0.0871112	-0.193818	0.0871112	-0.193818	0.16137	-0.222673	0.00509583	0.00216469	-0.0050249	-0.00117208	0.00193904	0.00297525
i1_s4_f22_p2_d2.jpg	i1_s4_f22	s4	f22	2022.05	7.61187	-0.244535	0.255411	-0.239812	0.0376809	-0.27034	-0.122384	0.244535	0.255411	0.239812	0.0376809	0.27034	-0.122384	-0.0424273	0.190325	-0.102072	0.108879	0.0424273	0.190325	0.102072	0.108879	0	0.232052	-0.0780178	-0.0870516	-0.0244369	-0.0822529	0.0244369	-0.0822529	0.0780178	-0.0870516	-0.161132	-0.222752	-0.0871623	-0.19388	0.0871623	-0.19388	0.161132	-0.222752	0.00534094	0.00237078	-0.00501841	-0.00163817	0.00102538	0.00283579
i2_s4_f01_p1_d1.jpg	i2_s4_f01	s4	f01	1958.93	7.58015	-0.261341	0.230662	-0.255402	0.040862	-0.273534	-0.131692	0.261341	0.230662	0.255402	0.040862	0.273534	-0.131692	-0.0486958	0.186495	-0.110236	0.101565	0.0486958	0.186495	0.110236	0.101565	0	0.231432	-0.0705187	-0.076389	-0.0302739	-0.0591059	0.0302739	-0.0591059	0.0705187	-0.076389	-0.163499	-0.223624	-0.0882538	-0.18449	0.0882538	-0.18449	0.163499	-0.223624	0.00361219	-0.00532538	0.00257756	-0.00412568	0.000372004	-0.00108865
i2_s4_f01_p1_d2.jpg	i2_s4_f01	s4	f01	1958.88	7.58013	-0.261373	0.230714	-0.25613	0.040182	-0.274248	-0.132054	0.261373	0.230714	0.25613	0.040182	0.274248	-0.132054	-0.0487232	0.186173	-0.109916	0.100929	0.0487232	0.186173	0.109916	0.100929	0	0.231811	-0.0705277	-0.076052	-0.0288639	-0.0587631	0.0288639	-0.0587631	0.0705277	-0.076052	-0.163507	-0.222543	-0.0886196	-0.184492	0.0886196	-0.184492	0.163507	-0.222543	0.00320681	-0.00534351	0.00260559	-0.00412742	0.000891229	-0.000719332
i2_s4_f01_p2_d1.jpg	i2_s4_f01	s4	f01	1961.91	7.58167	-0.261345	0.23074	-0.255738	0.040487	-0.274188	-0.131845	0.261345	0.23074	0.255738	0.040487	0.274188	-0.131845	-0.048277	0.186264	-0.110457	0.100793	0.048277	0.186264	0.110457	0.100793	0	0.232442	-0.0707677	-0.0762535	-0.0298843	-0.0589945	0.0298843	-0.0589945	0.0707677	-0.0762535	-0.163224	-0.222883	-0.0874403	-0.184529	0.0874403	-0.184529	0.163224	-0.222883	0.00286617	-0.00606133	0.00264638	-0.00416243	0.00129422	-0.0010986
i2_s4_f01_p2_d2.jpg	i2_s4_f01	s4	f01	1961.89	7.58166	-0.260619	0.231349	-0.25573	0.039713	-0.274526	-0.131906	0.260619	0.231349	0.25573	0.039713	0.274526	-0.131906	-0.0486467	0.186192	-0.110441	0.100364	0.0486467	0.186192	0.110441	0.100364	0	0.232381	-0.0711113	-0.0763394	-0.0298826	-0.0583721	0.0298826	-0.0583721	0.0711113	-0.0763394	-0.163589	-0.22294	-0.0874256	-0.184251	0.0874256	-0.184251	0.163589	-0.22294	0.00298306	-0.00540663	0.0027278	-0.00417931	0.00106224	-0.00110427
i2_s4_f02_p1_d1.jpg	i2_s4_f02	s4	f02	2055.3	7.62818	-0.246797	0.240904	-0.248176	0.0504296	-0.268012	-0.134135	0.246797	0.240904	0.248176	0.0504296	0.268012	-0.134135	-0.0540993	0.18498	-0.111298	0.100162	0.0540993	0.18498	0.111298	0.100162	0	0.23537	-0.0820706	-0.0761068	-0.0346731	-0.067443	0.0346731	-0.067443	0.0820706	-0.0761068	-0.165843	-0.22128	-0.0856736	-0.195196	0.0856736	-0.195196	0.165843	-0.22128	0.000633685	-0.0038751	0.00581567	0.00350424	-0.00141171	0.000320697
i2_s4_f02_p1_d2.jpg	i2_s4_f02	s4	f02	2055.68	7.62836	-0.246767	0.241469	-0.248116	0.0503912	-0.268295	-0.134511	0.246767	0.241469	0.248116	0.0503912	0.268295	-0.134511	-0.0544234	0.184573	-0.110934	0.100074	0.0544234	0.184573	0.110934	0.100074	0	0.234938	-0.0823603	-0.0764667	-0.0343342	-0.0664753	0.0343342	-0.0664753	0.0823603	-0.0764667	-0.165494	-0.221281	-0.0856711	-0.195242	0.0856711	-0.195242	0.165494	-0.221281	0.000773696	-0.00416064	0.00522712	0.00388214	-0.00105004	0.000384311
i2_s4_f02_p2_d1.jpg	i2_s4_f02	s4	f02	2063.36	7.63209	-0.248292	0.23922	-0.248482	0.0506862	-0.26881	-0.133848	0.248292	0.23922	0.248482	0.0506862	0.26881	-0.133848	-0.0537199	0.184207	-0.110582	0.100109	0.0537199	0.184207	0.110582	0.100109	0	0.235824	-0.0820429	-0.0766778	-0.0335504	-0.0650946	0.0335504	-0.0650946	0.0820429	-0.0766778	-0.166459	-0.221565	-0.0856715	-0.194948	0.0856715	-0.194948	0.166459	-0.221565	0.00214757	-0.00418617	0.00672347	0.00277901	-0.000541065	0.000599364
i2_s4_f02_p2_d2.jpg	i2_s4_f02	s4	f02	2061.34	7.63111	-0.248217	0.239818	-0.24809	0.0511015	-0.269064	-0.134608	0.248217	0.239818	0.24809	0.0511015	0.269064	-0.134608	-0.0540994	0.184104	-0.110695	0.0995821	0.0540994	0.184104	0.110695	0.0995821	0	0.236093	-0.0817929	-0.0760631	-0.0339153	-0.0664425	0.0339153	-0.0664425	0.0817929	-0.0760631	-0.166286	-0.220764	-0.0857487	-0.194775	0.0857487	-0.194775	0.166286	-0.220764	0.00251184	-0.00447017	0.00671538	0.00183056	-0.000623136	0.00132683
i2_s4_f03_p1_d1.jpg	i2_s4_f03	s4	f03	1984.48	7.59311	-0.244675	0.248995	-0.247139	0.0479509	-0.269364	-0.134883	0.244675	0.248995	0.247139	0.0479509	0.269364	-0.134883	-0.0575542	0.181864	-0.116659	0.0989697	0.0575542	0.181864	0.116659	0.0989697	0	0.233842	-0.0838143	-0.0825225	-0.0362535	-0.0725309	0.0362535	-0.0725309	0.0838143	-0.0825225	-0.162622	-0.218342	-0.0912008	-0.186421	0.0912008	-0.186421	0.162622	-0.218342	0.000406109	0.00261341	-0.00383801	-0.00623791	-0.00422627	-0.000144927
i2_s4_f03_p1_d2.jpg	i2_s4_f03	s4	f03	1985.32	7.59354	-0.244922	0.248688	-0.24736	0.0483946	-0.269587	-0.135419	0.244922	0.248688	0.24736	0.0483946	0.269587	-0.135419	-0.0575126	0.182228	-0.116591	0.099372	0.0575126	0.182228	0.116591	0.099372	0	0.232466	-0.0834061	-0.0823967	-0.0355497	-0.0723663	0.0355497	-0.0723663	0.0834061	-0.0823967	-0.16255	-0.218139	-0.0908305	-0.186593	0.0908305	-0.186593	0.16255	-0.218139	-0.000398498	0.00240942	-0.00402802	-0.00575001	-0.00386646	8.51065e-06
i2_s4_f03_p2_d1.jpg	i2_s4_f03	s4	f03	1982.56	7.59214	-0.244542	0.24881	-0.247286	0.0482652	-0.269557	-0.135432	0.244542	0.24881	0.247286	0.0482652	0.269557	-0.135432	-0.0572433	0.181948	-0.116101	0.0993234	0.0572433	0.181948	0.116101	0.0993234	0	0.234263	-0.0835021	-0.0829636	-0.0345543	-0.0719005	0.0345543	-0.0719005	0.0835021	-0.0829636	-0.162036	-0.218585	-0.0909324	-0.186597	0.0909324	-0.186597	0.162036	-0.218585	-0.000283038	0.00215009	-0.00391186	-0.00602326	-0.00346995	-2.45005e-05
i2_s4_f03_p2_d2.jpg	i2_s4_f03	s4	f03	1982.22	7.59197	-0.244584	0.24872	-0.247311	0.0477952	-0.269959	-0.135181	0.244584	0.24872	0.247311	0.0477952	0.269959	-0.135181	-0.0572683	0.182219	-0.11611	0.0988902	0.0572683	0.182219	0.11611	0.0988902	0	0.234197	-0.0831695	-0.0830711	-0.0366398	-0.0716995	0.0366398	-0.0716995	0.0831695	-0.0830711	-0.162062	-0.21804	-0.0909484	-0.186732	0.0909484	-0.186732	0.162062	-0.21804	0.000178503	0.00200229	-0.00334201	-0.00582972	-0.00448569	-0.000519682
[truncated: 388 more rows]
[truncated: 32 more columns]
